# Supplementary material for: The azide-bridged mixed-valent cobalt(II,III) compound [(CH3)3NH]2[CoIICo2 III(N3)10]
Source: Acta Crystallogr Sect E Struct Rep Online. 2010 Dec 4;67(Pt 1):m27. doi: 10.1107/S1600536810049421 (PMC3050209; doi:10.1107/S1600536810049421)
Supplement: Supplementary file 2 [file e-67-00m27-Isup2.hkl]

# 
# h,k,l, Fc-squared, Fo-squared, sigma(Fo-squared) and status flag 
# 
data_I
_shelx_title ' 04dec23c Co3(N3)10(Me3NH)2 in C2/c' 
_shelx_refln_list_code          4 
_shelx_F_calc_maximum      307.85 
_exptl_crystal_F_000      1444.00 
_reflns_d_resolution_high  0.8401 
 
loop_ 
 _symmetry_equiv_pos_as_xyz 
 'x, y, z' 
 '-x, y, -z+1/2' 
 'x+1/2, y+1/2, z' 
 '-x+1/2, y+1/2, -z+1/2' 
 '-x, -y, -z' 
 'x, -y, z-1/2' 
 '-x+1/2, -y+1/2, -z' 
 'x+1/2, -y+1/2, z-1/2' 
 
_cell_length_a    21.7200 
_cell_length_b    11.3812 
_cell_length_c    12.1628 
_cell_angle_alpha  90.000 
_cell_angle_beta  115.524 
_cell_angle_gamma  90.000 
 
_shelx_F_squared_multiplier     1.000 
 
loop_ 
 _refln_index_h 
 _refln_index_k 
 _refln_index_l 
 _refln_F_squared_calc 
 _refln_F_squared_meas 
 _refln_F_squared_sigma 
 _refln_observed_status 
   4   0   0     3779.27     3818.00     94.74 o 
   6   0   0    16313.36    16330.40    352.41 o 
   8   0   0    23725.10    25464.12    429.30 o 
  10   0   0    23655.84    24568.66    466.71 o 
  12   0   0     5593.02     5880.75    161.54 o 
  14   0   0       10.70      -44.52    130.55 o 
  16   0   0     2591.58     2887.14    202.75 o 
  18   0   0     7718.19     7420.60    360.31 o 
  20   0   0     5688.18     5840.03    421.66 o 
  22   0   0     2130.48     2093.48    480.45 o 
   3   1   0    30617.25    28368.05   1175.24 o 
   5   1   0      299.95      284.34     31.36 o 
   7   1   0      902.20      791.43     51.70 o 
   9   1   0     7324.45     7553.41    128.46 o 
  11   1   0     1355.76     1415.66     79.60 o 
  13   1   0       10.16       51.49     72.30 o 
  15   1   0      484.31      501.17     95.69 o 
  17   1   0     3222.11     3286.36    158.25 o 
  19   1   0     2280.73     2095.50    171.46 o 
  21   1   0     2036.36     1928.94    224.50 o 
  23   1   0      875.70      351.60    301.84 o 
   0   2   0    15449.35    12459.43   1197.24 o 
   2   2   0       30.52      102.03     19.38 o 
   4   2   0      386.31      543.59     38.84 o 
   6   2   0        6.88       80.22     45.24 o 
   8   2   0      149.55       39.35     44.14 o 
  10   2   0     1737.33     1580.10     70.60 o 
  12   2   0     1007.22      991.67     83.40 o 
  14   2   0     1049.01     1012.43     94.94 o 
  16   2   0     1371.57     1452.50    111.72 o 
  18   2   0     1323.47     1270.27    147.02 o 
  20   2   0      403.89      428.33    159.89 o 
  22   2   0       25.63     -106.51    351.76 o 
   1   3   0      141.99      207.87     44.52 o 
   3   3   0    52576.05    54644.00    844.37 o 
   5   3   0     2508.47     2393.81     70.52 o 
   7   3   0     1085.73     1382.77     80.92 o 
   9   3   0     3271.03     3190.61     99.37 o 
  11   3   0     2043.98     2088.57     86.48 o 
  13   3   0     2917.94     2998.13    112.75 o 
  15   3   0     2701.46     2717.59    126.26 o 
  17   3   0      947.03      859.25    118.77 o 
  19   3   0      123.50      204.83    173.84 o 
  21   3   0        3.90     -219.84    219.84 o 
   0   4   0    81295.77    80970.16   1639.84 o 
   2   4   0      295.67      327.10     55.20 o 
   4   4   0     3816.59     3218.83     86.00 o 
   6   4   0      192.22      403.30     65.84 o 
   8   4   0    17557.36    17590.34    240.69 o 
  10   4   0    10949.27    11018.14    195.71 o 
  12   4   0     2118.98     2323.37    113.34 o 
  14   4   0     1344.39     1450.07    115.54 o 
  16   4   0      421.85      413.44    122.14 o 
  18   4   0      593.40      537.24    149.26 o 
  20   4   0      683.32      733.15    175.30 o 
  22   4   0      165.61     -160.34    449.47 o 
   1   5   0    44478.70    44500.75    591.71 o 
   3   5   0     9616.76    10129.36    172.96 o 
   5   5   0      669.70      794.43     72.20 o 
   7   5   0     2761.81     2825.53     96.98 o 
   9   5   0     8284.63     8470.10    167.06 o 
  11   5   0     5561.63     5612.18    152.93 o 
  13   5   0     2799.12     2593.89    134.19 o 
  15   5   0      234.49      126.43    107.16 o 
  17   5   0     1510.49     1251.02    134.64 o 
  19   5   0     2025.11     1715.07    234.31 o 
  21   5   0     1429.55     1259.73    297.64 o 
   0   6   0    12586.26    12706.01    342.62 o 
   2   6   0     5005.88     4687.86    117.32 o 
   4   6   0     1198.34     1389.32     94.77 o 
   6   6   0      138.55      174.02     73.22 o 
   8   6   0     5408.15     5751.38    136.35 o 
  10   6   0     4834.52     4891.29    132.11 o 
  12   6   0     2922.85     2751.81    124.55 o 
  14   6   0      490.77      341.81    103.08 o 
  16   6   0      186.17       94.77    114.52 o 
  18   6   0     1905.33     1733.75    198.05 o 
  20   6   0     1306.03     1118.21    261.19 o 
   1   7   0      660.68      601.16     72.99 o 
   3   7   0     4102.88     4229.21    118.35 o 
   5   7   0     1518.09     1641.62    114.81 o 
   7   7   0      727.28      810.06     96.62 o 
   9   7   0      169.21      117.15     98.52 o 
  11   7   0      775.45      745.92    105.15 o 
  13   7   0      108.48       74.08    102.55 o 
  15   7   0     1327.51     1333.86    132.26 o 
  17   7   0     1321.49     1225.64    142.98 o 
  19   7   0      130.32      -13.92    290.28 o 
   0   8   0      881.43      927.20    170.65 o 
   2   8   0       81.51      137.82    105.01 o 
   4   8   0      905.55      851.69    111.13 o 
   6   8   0     2004.40     1919.19    143.67 o 
   8   8   0     5773.78     5876.77    192.84 o 
  10   8   0     3361.83     3140.49    145.20 o 
  12   8   0     1267.89     1221.32    149.97 o 
  14   8   0     1771.40     1890.40    138.75 o 
  16   8   0      868.03      713.84    149.01 o 
  18   8   0        0.00     -194.21    333.00 o 
   1   9   0       33.89       15.30     97.88 o 
   3   9   0      700.08      561.80    109.69 o 
   5   9   0     1979.64     1906.67    143.05 o 
   7   9   0     3519.67     3419.70    196.47 o 
   9   9   0     5118.02     5339.44    210.18 o 
  11   9   0     2172.13     2084.96    147.36 o 
  13   9   0      724.44      778.13    135.64 o 
  15   9   0      347.90      287.07    209.40 o 
  17   9   0        0.16      154.54    422.97 o 
   0  10   0        7.92      -23.50    136.85 o 
   2  10   0       94.87       95.49    121.38 o 
   4  10   0      464.99      454.87    128.19 o 
   6  10   0      654.45      709.94    144.93 o 
   8  10   0      939.23      656.49    168.35 o 
  10  10   0     1378.07     1638.32    209.41 o 
  12  10   0     1352.00     1313.09    168.83 o 
  14  10   0      454.60      352.95    240.43 o 
   1  11   0       19.79        1.50    118.52 o 
   3  11   0       47.88       58.62    164.90 o 
   5  11   0      809.83      761.56    201.71 o 
   7  11   0     1444.87     1028.52    226.43 o 
   9  11   0     1510.77     1700.32    321.71 o 
  11  11   0     3275.51     3344.85    391.42 o 
  13  11   0     1668.39     1203.12    469.69 o 
   0  12   0      272.55      366.24    243.59 o 
   2  12   0      222.68      203.07    148.93 o 
   4  12   0      261.32      144.60    144.92 o 
   6  12   0      353.43      519.58    318.90 o 
   8  12   0      411.63       35.26    294.79 o 
  10  12   0      606.77      934.49    394.68 o 
   1  13   0     1736.24     1415.68    681.47 o 
   3  13   0      315.74      273.36    257.46 o 
   5  13   0       24.56      235.88    341.71 o 
 -23   1   1       67.43     -139.15    310.84 o 
 -21   1   1       18.33      -27.12    158.39 o 
 -19   1   1     1520.29     1653.75    145.77 o 
 -17   1   1     3138.42     2922.31    132.62 o 
 -15   1   1     2375.30     2325.49    102.88 o 
 -13   1   1     1514.98     1496.13     78.03 o 
 -11   1   1      106.53      176.58     57.51 o 
  -9   1   1    12451.89    12626.72    164.78 o 
  -7   1   1    49067.60    49035.45    596.89 o 
  -5   1   1    10296.60     9955.89    232.12 o 
   3   1   1       51.44       98.15     35.90 o 
   5   1   1    26154.00    27032.09    447.18 o 
   7   1   1    17649.37    17217.47    245.54 o 
   9   1   1      275.01      227.87     63.95 o 
  11   1   1     2551.57     2631.27    103.90 o 
  13   1   1     1940.68     1852.04    107.78 o 
  15   1   1     2723.54     2559.10    135.43 o 
  17   1   1      574.77      609.36    129.02 o 
  19   1   1       30.57      106.63    156.01 o 
  21   1   1        3.68      326.49    222.80 o 
 -22   2   1      535.58      331.57    208.59 o 
 -20   2   1       64.29        4.72    123.98 o 
 -18   2   1     1077.48     1173.76    122.90 o 
 -16   2   1     2847.28     2957.01    117.38 o 
 -14   2   1     1416.76     1378.01     81.39 o 
 -12   2   1       56.59       81.79     57.78 o 
 -10   2   1    12792.04    13095.10    187.56 o 
  -8   2   1    39389.18    40675.96    516.17 o 
  -6   2   1    83893.80    82493.32   1013.93 o 
  -4   2   1    36946.52    36252.43    497.37 o 
  -2   2   1     3885.77     4196.84     62.40 o 
   0   2   1     2003.24     1825.30     55.62 o 
   2   2   1    11199.99    11363.71    209.57 o 
   4   2   1     2959.99     2928.75     90.53 o 
   6   2   1     8784.77     8747.13    129.56 o 
   8   2   1     2290.43     2284.94     74.27 o 
  10   2   1     8227.67     7884.33    164.97 o 
  12   2   1     6933.01     7092.10    159.39 o 
  14   2   1     8288.30     8405.90    201.70 o 
  16   2   1     1584.61     1581.13    130.37 o 
  18   2   1      139.96      204.34    137.17 o 
  20   2   1        2.34      -13.46    159.90 o 
  22   2   1      250.36     -309.71    374.06 o 
 -23   3   1      603.52      335.78    255.41 o 
 -21   3   1      863.89      636.33    155.31 o 
 -19   3   1       49.68      124.20    124.47 o 
 -17   3   1      266.98      360.67    110.07 o 
 -15   3   1      147.72      183.70     90.04 o 
 -13   3   1      107.46      107.85     75.99 o 
 -11   3   1     2850.37     2776.11     86.10 o 
  -9   3   1    23741.19    23712.07    322.11 o 
  -7   3   1    28613.54    27852.13    353.55 o 
  -5   3   1     7199.97     7154.17    113.38 o 
  -3   3   1    42526.13    41623.82    519.39 o 
  -1   3   1      219.79      292.12     40.38 o 
   1   3   1    10821.27    10722.34    184.90 o 
   3   3   1    18053.97    17951.23    298.38 o 
   5   3   1       49.27        5.48     42.22 o 
   7   3   1      207.62      204.89     45.80 o 
   9   3   1     5965.88     6086.76    130.16 o 
  11   3   1    12677.54    12569.79    218.52 o 
  13   3   1     8252.91     8403.04    237.28 o 
  15   3   1     2694.05     2741.65    157.05 o 
  17   3   1      572.72      620.10    157.72 o 
  19   3   1        2.83       17.96    190.90 o 
  21   3   1        0.93       -7.74    332.36 o 
 -22   4   1      181.32      350.82    262.23 o 
 -20   4   1      174.07      112.98    141.99 o 
 -18   4   1        0.89       42.78    109.70 o 
 -16   4   1      445.04      458.11     92.93 o 
 -14   4   1       38.93       67.93     84.97 o 
 -12   4   1     1076.36     1041.41     83.11 o 
 -10   4   1     4900.55     4741.77    103.74 o 
  -8   4   1     1309.50     1340.83     64.31 o 
  -6   4   1     9574.90     8944.44    138.77 o 
  -4   4   1    20922.38    19962.15    238.43 o 
  -2   4   1      389.08      499.46     50.52 o 
   0   4   1     2563.34     2766.72     89.72 o 
   2   4   1     3109.16     3446.50     90.29 o 
   4   4   1      304.19      280.45     47.09 o 
   6   4   1     6528.20     7058.25    148.78 o 
   8   4   1      661.75      690.74     62.58 o 
  10   4   1     4297.39     4260.03    120.10 o 
  12   4   1    10132.32    10429.04    228.19 o 
  14   4   1     3448.15     3305.53    175.70 o 
  16   4   1      178.96      262.72    152.13 o 
  18   4   1      418.69      483.89    191.48 o 
  20   4   1      404.18      503.22    195.94 o 
 -21   5   1      588.31      417.39    196.19 o 
 -19   5   1      605.27      568.31    146.89 o 
 -17   5   1      675.42      630.06    114.15 o 
 -15   5   1      887.15      998.42     97.85 o 
 -13   5   1      996.96     1040.85     98.67 o 
 -11   5   1      828.48      699.72     81.05 o 
  -9   5   1     1266.28     1289.86     72.95 o 
  -7   5   1     2567.42     2341.60     81.27 o 
  -5   5   1     8126.34     8026.74    135.63 o 
  -3   5   1     3649.53     3358.92     97.75 o 
  -1   5   1       26.90       44.94     75.10 o 
   1   5   1     2373.06     2313.08     87.15 o 
   3   5   1     2265.34     2111.10     88.66 o 
   5   5   1     3667.75     3948.06    124.97 o 
   7   5   1    11262.03    11688.08    184.02 o 
   9   5   1     4241.84     4590.54    119.35 o 
  11   5   1     1202.67     1257.12     93.22 o 
  13   5   1      939.96      913.87    117.57 o 
  15   5   1       92.38      -73.93    138.54 o 
  17   5   1      399.06      385.74    193.59 o 
  19   5   1      508.36      345.21    264.78 o 
 -20   6   1     1409.17     1229.23    212.01 o 
 -18   6   1     3336.68     3279.40    184.72 o 
 -16   6   1     4469.27     4518.43    164.87 o 
 -14   6   1     7779.11     7619.77    249.46 o 
 -12   6   1     4972.26     5032.97    144.90 o 
 -10   6   1       72.04      -32.74     97.76 o 
  -8   6   1     1442.93     1348.42     94.64 o 
  -6   6   1       18.46       22.42     46.37 o 
  -4   6   1      565.25      473.91     73.04 o 
  -2   6   1        7.34      181.55     82.89 o 
   0   6   1     9109.92     8805.82    189.25 o 
   2   6   1    20068.84    20206.99    348.27 o 
   4   6   1    12102.57    12540.41    218.78 o 
   6   6   1    33013.96    34760.00    492.82 o 
   8   6   1    15047.10    15961.56    254.83 o 
  10   6   1      421.70      308.05    107.31 o 
  12   6   1      149.90      129.54     74.20 o 
  14   6   1      987.48     1006.23    146.23 o 
  16   6   1      249.94      401.53    166.42 o 
  18   6   1        0.26     -186.41    222.29 o 
  20   6   1      309.69      382.99    365.40 o 
 -19   7   1     1550.98     1567.77    209.98 o 
 -17   7   1     4252.65     3977.94    203.14 o 
 -15   7   1     5543.73     5322.33    195.98 o 
 -13   7   1     5286.76     5209.31    155.73 o 
 -11   7   1      504.67      432.53    106.55 o 
  -9   7   1     1888.34     1640.80    113.44 o 
  -7   7   1     1562.00     1627.86     97.76 o 
  -5   7   1     3193.68     3061.28    117.57 o 
  -3   7   1     7172.10     6942.35    147.03 o 
  -1   7   1     2298.31     2405.36     91.61 o 
   1   7   1    17683.46    18455.48    289.80 o 
   3   7   1    12105.63    12864.71    303.89 o 
   5   7   1    21361.34    22751.15    395.37 o 
   7   7   1    19219.30    19444.91    347.39 o 
   9   7   1     4060.86     3684.28    132.72 o 
  11   7   1      842.71      879.54     90.42 o 
  13   7   1     3674.24     3932.11    200.05 o 
  15   7   1     1914.85     1919.64    180.50 o 
  17   7   1      281.10      211.40    229.64 o 
  19   7   1       54.09      112.83    339.44 o 
 -18   8   1      991.39      660.91    225.72 o 
 -16   8   1     1680.29     1678.42    156.08 o 
 -14   8   1     1323.92     1181.07    136.63 o 
 -12   8   1      509.15      554.39    112.67 o 
 -10   8   1       87.33       50.91    104.90 o 
  -8   8   1        4.46     -120.02    120.02 o 
  -6   8   1      864.18      831.93     99.30 o 
  -4   8   1      268.84      337.51    102.94 o 
  -2   8   1     1372.04     1479.67     95.36 o 
   0   8   1     1716.48     1774.59    105.67 o 
   2   8   1     5669.78     5640.51    183.57 o 
   4   8   1    10493.49    11053.10    246.17 o 
   6   8   1     4481.04     4683.39    203.88 o 
   8   8   1     1185.97     1150.81    116.64 o 
  10   8   1       44.14       68.82    123.91 o 
  12   8   1     1731.90     1792.21    163.94 o 
  14   8   1     1346.46     1462.20    182.13 o 
  16   8   1       92.47      177.06    237.45 o 
 -17   9   1      739.54      612.98    233.90 o 
 -15   9   1      147.50      181.09    149.12 o 
 -13   9   1       41.80      195.37    128.26 o 
 -11   9   1      357.66      302.39    154.43 o 
  -9   9   1      862.11      749.42    145.36 o 
  -7   9   1      504.86      387.56    139.11 o 
  -5   9   1       12.38      -22.00    102.46 o 
  -3   9   1      167.98      211.01    111.55 o 
  -1   9   1     3063.79     3055.16    122.12 o 
   1   9   1     1543.06     1539.26    111.32 o 
   3   9   1      970.36     1124.71    140.68 o 
   5   9   1     1524.86     1774.88    162.32 o 
   7   9   1      136.35      -25.74    135.45 o 
   9   9   1       12.49       69.55    144.07 o 
  11   9   1        0.61        7.77     82.85 o 
  13   9   1       89.32       99.28    188.85 o 
  15   9   1       33.69      -91.35    283.96 o 
 -16  10   1        2.69      284.19    404.80 o 
 -14  10   1      133.87       40.70    181.15 o 
 -12  10   1      108.66       35.17    227.07 o 
 -10  10   1      649.59      447.62    236.28 o 
  -8  10   1      521.61      222.53    178.37 o 
  -6  10   1      202.01       57.74    146.78 o 
  -4  10   1        2.51      -15.18    119.23 o 
  -2  10   1      159.30      106.66    103.33 o 
   0  10   1      597.67      377.54     97.55 o 
   2  10   1       84.74      117.47    136.62 o 
   4  10   1      420.48      304.79    136.84 o 
   6  10   1       43.82        0.30    151.62 o 
   8  10   1        2.81      -91.68    137.64 o 
  10  10   1      271.10      331.67    136.22 o 
  12  10   1      126.56      246.36    224.56 o 
  14  10   1       84.38        5.36    318.33 o 
 -13  11   1      780.02      501.73    430.62 o 
 -11  11   1      135.77      139.90    284.05 o 
  -9  11   1      439.99      259.08    255.44 o 
  -7  11   1      939.70     1067.07    205.47 o 
  -5  11   1      176.07       40.60    140.79 o 
  -3  11   1       12.70       45.54    125.18 o 
  -1  11   1      170.24      205.98    133.99 o 
   1  11   1      506.18      475.76    134.96 o 
   3  11   1     1887.18     1813.57    189.22 o 
   5  11   1     2110.31     2020.80    200.20 o 
   7  11   1      443.83      316.94    214.07 o 
   9  11   1        3.56       67.84    238.95 o 
  11  11   1      150.34      273.09    293.33 o 
 -10  12   1       62.61     -269.52    388.91 o 
  -8  12   1      717.95      673.11    313.21 o 
  -6  12   1     2050.41     2169.63    335.68 o 
  -4  12   1     1652.03     1831.74    174.45 o 
  -2  12   1       47.07      -25.15    156.22 o 
   0  12   1      522.87      360.68    158.83 o 
   2  12   1     2158.43     2164.05    229.06 o 
   4  12   1     3585.56     3674.01    256.35 o 
   6  12   1     2131.81     1838.35    287.00 o 
   8  12   1      377.46      382.41    302.97 o 
  -7  13   1      656.99      455.37    318.36 o 
  -5  13   1      892.95     1058.33    270.75 o 
  -3  13   1      141.85      260.75    163.22 o 
  -1  13   1      125.78       12.68    200.03 o 
   1  13   1      654.45      477.17    242.22 o 
   3  13   1     2017.67     1919.48    279.29 o 
   5  13   1     2134.50     1888.62    480.20 o 
 -24   0   2      487.16      825.25    435.08 o 
 -22   0   2     2505.33     2237.25    209.95 o 
 -20   0   2      525.08      368.33    153.65 o 
 -18   0   2     1341.71     1458.68    167.91 o 
 -16   0   2     4392.89     4615.79    174.16 o 
 -14   0   2    22914.29    24236.14    467.66 o 
 -12   0   2    46551.63    50377.93    982.76 o 
 -10   0   2    35176.14    35333.28    699.76 o 
  -8   0   2    57913.88    56518.20   1005.20 o 
  -6   0   2    24967.75    23322.47    448.34 o 
  -4   0   2     3713.96     3349.84     91.68 o 
   0   0   2     5998.66     6094.66    179.38 o 
   2   0   2     1792.73     1628.43     90.21 o 
   4   0   2      166.82       65.61    115.19 o 
   6   0   2     1230.95     1225.68    117.02 o 
   8   0   2    40878.81    40705.25    873.76 o 
  10   0   2    16722.11    17413.32    360.07 o 
  12   0   2      878.99      802.89    141.19 o 
  14   0   2     1468.99     1409.81    191.17 o 
  16   0   2        4.63       29.29    177.99 o 
  18   0   2     1366.85     1258.25    234.16 o 
  20   0   2     1330.62     1688.57    378.29 o 
 -23   1   2     1308.70      720.62    183.00 o 
 -21   1   2      898.52      764.02    136.48 o 
 -19   1   2       12.19        8.68     98.41 o 
 -17   1   2     1751.01     1697.86     99.75 o 
 -15   1   2    11110.42    11787.61    212.56 o 
 -13   1   2    28113.37    29790.55    386.97 o 
 -11   1   2    36520.00    37063.25    424.94 o 
  -9   1   2    32200.06    30784.76    807.39 o 
  -7   1   2     2927.42     2816.99    217.73 o 
  -5   1   2    18415.67    18500.84    338.61 o 
  -3   1   2       48.75      165.28     22.05 o 
  -1   1   2    13128.49    13190.43    246.54 o 
   1   1   2     4652.73     4580.34    108.46 o 
   3   1   2    47882.78    47654.48    799.66 o 
   5   1   2    19263.27    18024.37    277.26 o 
   7   1   2    24234.86    23018.86    334.25 o 
   9   1   2    23246.57    23384.59    321.63 o 
  11   1   2     2960.13     3175.23    120.49 o 
  13   1   2      372.78      260.76    100.56 o 
  15   1   2      733.74      625.35    123.59 o 
  17   1   2       42.95       86.19    150.40 o 
  19   1   2     1276.17     1398.60    192.26 o 
  21   1   2       72.78     -163.37    261.17 o 
 -24   2   2       40.12      114.34    254.81 o 
 -22   2   2      153.86       48.61    150.15 o 
 -20   2   2      172.26      172.87    120.93 o 
 -18   2   2      355.70      316.98     97.15 o 
 -16   2   2     1627.73     1584.38     93.50 o 
 -14   2   2     2961.32     2959.83     94.58 o 
 -12   2   2     5995.71     5904.15    183.95 o 
 -10   2   2    10387.21     9809.42    389.38 o 
  -8   2   2     5079.82     5118.95     94.57 o 
  -6   2   2      218.59      271.97    133.71 o 
  -4   2   2     4205.82     4176.91     73.07 o 
  -2   2   2       45.30      180.60     33.85 o 
   0   2   2    23293.24    23016.13    377.17 o 
   2   2   2     7914.56     7884.42    140.74 o 
   4   2   2     5498.35     5401.14    125.40 o 
   6   2   2    19684.09    18920.37    313.00 o 
   8   2   2     7961.69     7775.89    162.75 o 
  10   2   2     3432.19     3447.83    111.40 o 
  12   2   2     2691.97     2869.59    130.28 o 
  14   2   2     1228.09     1274.45    109.19 o 
  16   2   2      188.30      149.73    122.25 o 
  18   2   2        8.76       89.81    166.97 o 
  20   2   2        8.17     -119.54    200.76 o 
 -23   3   2     1014.46     1075.18    270.45 o 
 -21   3   2      553.20      436.12    162.15 o 
 -19   3   2       59.60      -46.48    121.59 o 
 -17   3   2      106.64       79.55    109.40 o 
 -15   3   2        6.41       -2.28     72.02 o 
 -13   3   2      768.88      693.02     68.51 o 
 -11   3   2      316.74      217.33     45.98 o 
  -9   3   2       44.26       46.40     44.28 o 
  -7   3   2       13.33       13.38     47.69 o 
  -5   3   2    11474.67    10922.82    148.70 o 
  -3   3   2    20420.27    20046.23    291.76 o 
  -1   3   2    49327.25    49193.40    801.18 o 
   1   3   2      974.19      937.46     54.16 o 
   3   3   2     7596.84     7255.05    160.83 o 
   5   3   2     1434.63     1445.74     96.54 o 
   7   3   2        8.19     -100.98    100.98 o 
   9   3   2      620.90      571.97     93.64 o 
  11   3   2     1592.70     1694.87    109.93 o 
  13   3   2     3040.27     3090.93    137.88 o 
  15   3   2      547.84      536.86    125.92 o 
  17   3   2      494.46      771.87    175.23 o 
  19   3   2      554.58      531.96    179.83 o 
 -22   4   2     1834.31     1958.86    220.72 o 
 -20   4   2      658.96      456.39    126.66 o 
 -18   4   2        2.14       22.00    101.36 o 
 -16   4   2       15.62       -5.26     81.94 o 
 -14   4   2      370.86      269.61     69.52 o 
 -12   4   2     2663.85     2751.71    120.70 o 
 -10   4   2     1467.06     1469.49     82.06 o 
  -8   4   2     1454.63     1562.80     73.01 o 
  -6   4   2       23.62       49.60     52.03 o 
  -4   4   2     4599.61     4150.01     91.09 o 
  -2   4   2    16484.63    16551.88    260.07 o 
   0   4   2    38783.90    38730.05    540.40 o 
   2   4   2     7946.79     8326.39    150.13 o 
   4   4   2      162.32      148.39     70.42 o 
   6   4   2      511.99      405.28     81.50 o 
   8   4   2     7051.25     6714.16    160.58 o 
  10   4   2     1210.44     1113.94    104.85 o 
  12   4   2      330.29      453.61    108.26 o 
  14   4   2       46.59       98.63    143.75 o 
  16   4   2     1069.40      750.63    194.83 o 
  18   4   2     2041.16     1461.84    242.42 o 
  20   4   2      966.65     1114.43    367.18 o 
 -21   5   2     1558.55     1475.65    157.97 o 
 -19   5   2      245.26      292.15    113.39 o 
 -17   5   2      372.80      297.64     85.68 o 
 -15   5   2     2541.27     2355.16    137.02 o 
 -13   5   2     2575.92     2510.11    100.82 o 
 -11   5   2     4565.61     4874.02    111.67 o 
  -9   5   2    10664.70    10713.90    180.17 o 
  -7   5   2        2.11      -53.36     58.01 o 
  -5   5   2    21241.64    21414.90    307.16 o 
  -3   5   2    14441.11    14288.89    218.27 o 
  -1   5   2    22004.30    22485.64    346.72 o 
   1   5   2    13946.66    14490.46    237.16 o 
   3   5   2      296.83      348.64     59.95 o 
   5   5   2     3652.68     3698.10     88.30 o 
   7   5   2    11428.89    11482.38    224.70 o 
   9   5   2     8326.51     8661.04    196.86 o 
  11   5   2      719.35      629.00    124.06 o 
  13   5   2      247.60      184.81    135.81 o 
  15   5   2      512.47      604.08    174.08 o 
  17   5   2     1703.29     1566.57    228.71 o 
  19   5   2     2400.60     2738.04    452.30 o 
 -22   6   2     1065.22      809.63    202.99 o 
 -20   6   2     1014.88      948.63    142.24 o 
 -18   6   2       26.12       31.59    110.52 o 
 -16   6   2      376.22      321.59     91.97 o 
 -14   6   2     1348.99     1418.45     85.44 o 
 -12   6   2     7157.80     6901.98    161.17 o 
 -10   6   2     6625.67     6373.18    146.83 o 
  -8   6   2      146.98       73.68     74.04 o 
  -6   6   2     2834.56     2988.88    101.12 o 
  -4   6   2    14046.85    14221.27    227.60 o 
  -2   6   2    10224.15    10601.42    174.27 o 
   0   6   2      509.16      490.63     72.02 o 
   2   6   2     1076.48     1091.95     87.94 o 
   4   6   2     2859.51     2712.95    113.87 o 
   6   6   2    22370.80    23965.62    349.66 o 
   8   6   2     8233.67     8509.64    185.40 o 
  10   6   2     1907.10     2002.95    116.55 o 
  12   6   2      479.84      521.65    115.48 o 
  14   6   2        2.07      -22.40    151.80 o 
  16   6   2      614.47      655.45    193.31 o 
  18   6   2      548.98      657.59    284.41 o 
 -21   7   2        5.19       57.84    227.28 o 
 -19   7   2      108.79      -38.39    123.18 o 
 -17   7   2        1.93      -77.00    116.75 o 
 -15   7   2      173.98      140.73     96.05 o 
 -13   7   2       29.82       89.44    102.91 o 
 -11   7   2      776.01      834.26     90.24 o 
  -9   7   2     1858.96     1959.86     95.76 o 
  -7   7   2      796.26      733.71    101.61 o 
  -5   7   2       31.22       58.97     87.39 o 
  -3   7   2      121.04      109.79     95.00 o 
  -1   7   2     2413.78     2411.19     96.09 o 
   1   7   2       42.24      103.09    102.41 o 
   3   7   2      259.09      190.95     96.95 o 
   5   7   2      523.99      613.59     93.59 o 
   7   7   2     1752.24     1717.98     69.18 o 
   9   7   2     2906.42     2899.72    149.60 o 
  11   7   2     1853.32     1615.27    135.62 o 
  13   7   2      219.40      235.18    138.48 o 
  15   7   2       12.22      -44.52    208.05 o 
  17   7   2       69.37     -181.11    308.86 o 
 -20   8   2      171.50     -106.32    294.98 o 
 -18   8   2      103.03       16.81    152.09 o 
 -16   8   2        0.87       54.17    142.21 o 
 -14   8   2       91.34       44.83    123.40 o 
 -12   8   2      419.35      449.46    130.83 o 
 -10   8   2       91.56       41.74    106.19 o 
  -8   8   2      134.47      134.54     74.31 o 
  -6   8   2     1655.95     1765.97    125.05 o 
  -4   8   2     2840.76     2913.23    136.59 o 
  -2   8   2     3943.68     3957.93    141.56 o 
   0   8   2     7301.01     7417.78    190.35 o 
   2   8   2      637.85      516.30    108.90 o 
   4   8   2      287.07      271.91    104.32 o 
   6   8   2      107.58      149.88     95.60 o 
   8   8   2       21.16      -55.44    109.34 o 
  10   8   2        1.28       64.09    132.11 o 
  12   8   2      133.69      125.55    150.50 o 
  14   8   2       70.04     -236.43    236.43 o 
  16   8   2      237.83      295.83    334.00 o 
 -17   9   2       73.93       60.01    174.72 o 
 -15   9   2       13.01     -113.49    153.72 o 
 -13   9   2       10.38      129.86    143.83 o 
 -11   9   2       65.05      181.46    162.30 o 
  -9   9   2      263.73      402.31    148.30 o 
  -7   9   2     1439.27     1458.30    139.64 o 
  -5   9   2     3946.99     4383.90    155.91 o 
  -3   9   2     6562.97     6697.27    174.93 o 
  -1   9   2     9140.58     9199.34    198.41 o 
   1   9   2     4142.74     4207.60    166.19 o 
   3   9   2      291.72      334.79    130.86 o 
   5   9   2      304.97      193.50    121.31 o 
   7   9   2     1200.01     1129.76    129.14 o 
   9   9   2      492.90      495.00    169.02 o 
  11   9   2       17.14      -78.86    161.06 o 
  13   9   2      219.43      266.91    218.44 o 
  15   9   2      556.67      687.40    294.00 o 
 -16  10   2        0.66     -118.59    264.59 o 
 -14  10   2       46.47       50.09    259.43 o 
 -12  10   2      440.59      361.06    197.70 o 
 -10  10   2       11.69      -64.88    177.39 o 
  -8  10   2      774.23      907.84    196.07 o 
  -6  10   2     2941.57     2968.06    174.97 o 
  -4  10   2     9591.98     9898.72    242.57 o 
  -2  10   2     9999.36    10548.29    264.78 o 
   0  10   2     3551.59     3402.14    169.05 o 
   2  10   2     1182.15     1178.13    167.19 o 
   4  10   2       27.90       70.96    133.62 o 
   6  10   2     1088.49     1069.22    182.04 o 
   8  10   2      714.84      592.97    144.76 o 
  10  10   2       92.29        6.92    206.27 o 
  12  10   2      275.02     -121.46    397.70 o 
 -13  11   2       12.02      121.90    284.52 o 
 -11  11   2        7.37      208.28    232.30 o 
  -9  11   2        7.00     -170.87    208.89 o 
  -7  11   2      432.37      265.26    163.50 o 
  -5  11   2     2008.78     1775.90    164.42 o 
  -3  11   2     2843.03     2904.64    160.32 o 
  -1  11   2     2212.66     2209.57    162.28 o 
   1  11   2     2033.25     2334.84    192.65 o 
   3  11   2      979.07      828.92    191.21 o 
   5  11   2       25.20       59.04    185.57 o 
   7  11   2      171.79      187.43    165.80 o 
   9  11   2      219.57      426.53    301.95 o 
  11  11   2        5.26       36.47    343.99 o 
 -10  12   2       53.22       27.41    484.25 o 
  -8  12   2      149.75      -54.98    305.44 o 
  -6  12   2      195.30      196.33    171.20 o 
  -4  12   2      455.47      480.17    118.97 o 
  -2  12   2      234.99       65.32    181.95 o 
   0  12   2      101.31      -72.46    161.84 o 
   2  12   2     1055.42      774.64    194.87 o 
   4  12   2      933.85      967.38    226.64 o 
   6  12   2       19.16        0.38    264.77 o 
   8  12   2       28.66     -219.14    459.30 o 
  -7  13   2       54.48        6.65    440.72 o 
  -5  13   2       47.84       97.44    282.52 o 
  -3  13   2       89.69      169.31    255.70 o 
  -1  13   2       87.71       41.65    236.29 o 
   1  13   2      103.45       27.17    291.91 o 
   3  13   2      353.67      607.80    330.82 o 
 -25   1   3       25.61      114.50    276.61 o 
 -23   1   3      213.67      247.31    176.85 o 
 -21   1   3     1100.81     1021.26    120.99 o 
 -19   1   3     2449.15     2714.90    116.43 o 
 -17   1   3     2350.21     2551.68     97.32 o 
 -15   1   3     2725.56     2847.73     88.73 o 
 -13   1   3      521.00      518.01     67.25 o 
 -11   1   3     2705.57     2565.56    143.82 o 
  -9   1   3     4356.45     4284.26     89.31 o 
  -7   1   3        8.47       40.60     26.98 o 
  -5   1   3    29151.51    27801.93    371.73 o 
  -3   1   3    10758.59    10927.71    166.63 o 
  -1   1   3     1222.17     1385.17     66.98 o 
   1   1   3    23049.44    22593.85    395.71 o 
   3   1   3     2965.90     2840.23    115.61 o 
   5   1   3      849.13      895.88     93.02 o 
   7   1   3      275.90      295.55     81.13 o 
   9   1   3     3101.49     3122.58    124.47 o 
  11   1   3      769.66      818.30    112.42 o 
  13   1   3      130.45      127.86    105.27 o 
  15   1   3       64.60       22.83    161.46 o 
  17   1   3      749.24      722.19    191.26 o 
  19   1   3     1477.34     1679.91    209.84 o 
 -24   2   3      125.64      270.95    219.82 o 
 -22   2   3     1532.40     1320.81    154.22 o 
 -20   2   3     2416.49     2182.06    131.68 o 
 -18   2   3     7221.26     7102.12    334.48 o 
 -16   2   3     4758.97     4562.59    166.31 o 
 -14   2   3     1721.09     1808.32     67.17 o 
 -12   2   3      223.03      230.18     29.60 o 
 -10   2   3    17902.83    17917.14    340.36 o 
  -8   2   3    19749.97    18205.14    276.23 o 
  -6   2   3     3085.79     3140.81     70.67 o 
  -4   2   3     7021.87     6599.92    100.54 o 
  -2   2   3     1482.68     1589.73     59.10 o 
   0   2   3    15648.60    16010.84    242.95 o 
   2   2   3    29236.12    27403.22    450.19 o 
   4   2   3      320.51      253.56     91.20 o 
   6   2   3     6438.62     6197.69    150.22 o 
   8   2   3      448.73      408.04     92.34 o 
  10   2   3    11594.68    11704.67    224.38 o 
  12   2   3      756.57      632.32     95.72 o 
  14   2   3      753.11      540.04    134.46 o 
  16   2   3      347.65      310.32    160.88 o 
  18   2   3     1847.40     2023.93    227.05 o 
  20   2   3     1478.76     1595.90    384.91 o 
 -23   3   3      636.44      730.45    169.92 o 
 -21   3   3     3163.32     2933.68    149.17 o 
 -19   3   3     4020.40     3909.78    127.97 o 
 -17   3   3     5526.31     5325.12    129.43 o 
 -15   3   3     8517.04     7872.65    149.37 o 
 -13   3   3       42.83      102.81     83.36 o 
 -11   3   3     8266.28     7779.35    168.02 o 
  -9   3   3     8453.23     8271.33    181.86 o 
  -7   3   3     1341.07     1230.39     47.43 o 
  -5   3   3     4065.43     4058.96     81.43 o 
  -3   3   3     1637.45     1673.73     60.49 o 
  -1   3   3    10615.90    10533.94    157.95 o 
   1   3   3    29869.37    29822.08    489.97 o 
   3   3   3    14299.09    13585.65    272.82 o 
   5   3   3    12443.64    11790.22    238.06 o 
   7   3   3     1850.84     1695.12    118.03 o 
   9   3   3     1995.65     1890.67     94.76 o 
  11   3   3     1582.44     1651.27    114.24 o 
  13   3   3     1219.76      950.21    114.43 o 
  15   3   3      532.41      588.47    143.54 o 
  17   3   3      244.53      102.71    260.41 o 
  19   3   3     1198.24      825.77    263.62 o 
 -24   4   3      199.38      346.28    458.91 o 
 -22   4   3     1100.66      927.75    107.75 o 
 -20   4   3     1331.21     1380.19     92.00 o 
 -18   4   3     3080.52     2950.14     96.88 o 
 -16   4   3     2001.05     1950.83    172.26 o 
 -14   4   3      371.76      523.03    123.43 o 
 -12   4   3       65.14      123.24     50.33 o 
 -10   4   3      825.94      869.25     49.06 o 
  -8   4   3      570.01      455.70     58.99 o 
  -6   4   3     9997.53    10360.42    149.97 o 
  -4   4   3    16638.97    16813.21    245.91 o 
  -2   4   3    26668.29    27703.64    405.84 o 
   0   4   3    32501.88    32444.81    444.67 o 
   2   4   3    18592.14    18345.54    294.23 o 
   4   4   3    10493.93     9760.19    210.80 o 
   6   4   3     8080.56     8683.02    221.23 o 
   8   4   3      720.74      681.33    135.83 o 
  10   4   3        1.45      -94.07    116.08 o 
  12   4   3      102.72       76.78    127.96 o 
  14   4   3      124.29     -118.11    147.24 o 
  16   4   3       96.44       93.27    180.00 o 
  18   4   3      655.83      702.11    208.38 o 
 -23   5   3      198.82      -33.20    350.02 o 
 -21   5   3      710.53      795.25    258.28 o 
 -19   5   3       11.76        4.52    169.82 o 
 -17   5   3       94.69      108.71     59.73 o 
 -15   5   3       87.16       45.31     45.66 o 
 -13   5   3        9.13       28.11     50.80 o 
 -11   5   3     1417.57     1143.12    103.35 o 
  -9   5   3     8764.68     8548.08    150.28 o 
  -7   5   3    17168.13    17500.48    216.75 o 
  -5   5   3    10423.45    10823.82    156.97 o 
  -3   5   3    11163.14    11646.79    192.24 o 
  -1   5   3    10132.42    10569.87    187.94 o 
   1   5   3      155.82      101.56     50.69 o 
   3   5   3     4804.93     4804.69    129.80 o 
   5   5   3      609.72      498.47    110.59 o 
   7   5   3      507.73      333.40    116.14 o 
   9   5   3     4759.03     4607.03    169.59 o 
  11   5   3     3641.92     3354.74    178.24 o 
  13   5   3      548.53      421.56    143.37 o 
  15   5   3      792.47      707.76    197.71 o 
  17   5   3      372.60      285.10    204.34 o 
 -22   6   3       14.13       88.62    290.77 o 
 -20   6   3       90.78       57.98    194.27 o 
 -18   6   3       71.63      119.06     52.94 o 
 -16   6   3     1073.03      875.86     80.95 o 
 -14   6   3        6.00       12.54     66.64 o 
 -12   6   3     2302.83     2042.99    133.57 o 
 -10   6   3    11029.36    11356.16    205.76 o 
  -8   6   3    15506.40    16450.35    258.70 o 
  -6   6   3     7249.54     7359.94    143.64 o 
  -4   6   3     7794.66     8184.38    176.25 o 
  -2   6   3     1577.10     1615.11    100.95 o 
   0   6   3     5267.91     5375.96    139.22 o 
   2   6   3     1619.95     1789.04     85.27 o 
   4   6   3        0.05      -41.07     87.18 o 
   6   6   3      620.14      711.74     87.61 o 
   8   6   3     1863.39     1800.62    121.18 o 
  10   6   3     9894.60    10404.49    246.30 o 
  12   6   3     2844.92     2894.62    171.94 o 
  14   6   3      950.78      940.41    179.54 o 
  16   6   3      479.45      470.29    227.34 o 
  18   6   3       54.81       -9.26    386.19 o 
 -21   7   3       12.19      -13.72    246.12 o 
 -19   7   3       74.84      382.19    263.75 o 
 -17   7   3      136.22       62.92    100.20 o 
 -15   7   3       71.40       63.19     84.28 o 
 -13   7   3     1380.50     1544.21    119.11 o 
 -11   7   3     9700.81    10286.86    216.74 o 
  -9   7   3    14731.27    15931.23    290.13 o 
  -7   7   3    15099.94    15764.04    264.94 o 
  -5   7   3     7631.05     7942.12    164.08 o 
  -3   7   3     1051.50     1061.17     92.99 o 
  -1   7   3     1138.56     1164.51    101.09 o 
   1   7   3     2864.74     2919.00    107.62 o 
   3   7   3      298.85      289.37     55.32 o 
   5   7   3      171.63      163.67    118.68 o 
   7   7   3      901.65      908.29     90.37 o 
   9   7   3     9209.83     9209.69    242.84 o 
  11   7   3     6485.43     6405.19    245.32 o 
  13   7   3     2458.85     2828.40    218.86 o 
  15   7   3      876.84     1046.69    244.39 o 
  17   7   3       62.47     -360.06    360.06 o 
 -20   8   3       67.32      215.93    294.01 o 
 -18   8   3      356.80      174.27    125.66 o 
 -16   8   3      348.06      152.91    139.23 o 
 -14   8   3       58.07      129.67     98.98 o 
 -12   8   3     1801.28     1986.60    121.74 o 
 -10   8   3    11309.04    11642.65    267.89 o 
  -8   8   3    13975.98    14393.66    315.16 o 
  -6   8   3     6121.09     6325.07    164.62 o 
  -4   8   3     3716.68     3625.24    111.13 o 
  -2   8   3      140.13      219.78     92.69 o 
   0   8   3     3321.63     3252.06    158.63 o 
   2   8   3     4648.10     4659.18    167.15 o 
   4   8   3     1694.34     1598.00    148.56 o 
   6   8   3       76.64       99.29    156.45 o 
   8   8   3     2500.37     2468.03    145.73 o 
  10   8   3     3067.95     2984.63    175.76 o 
  12   8   3     2517.31     2482.49    250.13 o 
  14   8   3     1658.34     1941.51    307.40 o 
 -19   9   3       53.96       -0.27    291.66 o 
 -17   9   3       17.78      -79.35    187.13 o 
 -15   9   3      124.31       96.02    145.76 o 
 -13   9   3        9.05       22.13    141.77 o 
 -11   9   3      339.63      412.87    106.27 o 
  -9   9   3     1446.62     1705.54    150.12 o 
  -7   9   3     3582.44     3141.33    164.40 o 
  -5   9   3     2110.36     2064.15    144.35 o 
  -3   9   3        7.87       17.07    110.24 o 
  -1   9   3      182.03      204.50    133.71 o 
   1   9   3      560.93      539.70    127.24 o 
   3   9   3     4748.10     4678.71    202.69 o 
   5   9   3      266.52       73.48    119.29 o 
   7   9   3     1709.82     1544.80    181.57 o 
   9   9   3      132.17       59.89    184.67 o 
  11   9   3       82.04       40.24    244.65 o 
  13   9   3      674.10      601.72    288.37 o 
 -16  10   3      353.17      -20.96    205.44 o 
 -14  10   3       13.81      -20.45    217.23 o 
 -12  10   3      170.49      263.53    184.81 o 
 -10  10   3      112.95      146.86    189.95 o 
  -8  10   3      166.33      143.99     96.63 o 
  -6  10   3      152.30        4.64    157.37 o 
  -4  10   3        4.78      -36.71    139.10 o 
  -2  10   3      391.86      324.26    115.59 o 
   0  10   3      401.34      268.32    141.50 o 
   2  10   3        5.19     -140.59    140.59 o 
   4  10   3      521.99      393.96    151.53 o 
   6  10   3     2172.45     2046.67    165.07 o 
   8  10   3      351.27      128.23    259.37 o 
  10  10   3      164.07      254.18    245.22 o 
  12  10   3       69.15     -224.24    384.21 o 
 -15  11   3      107.05      100.76    276.99 o 
 -13  11   3        9.11     -269.60    287.51 o 
 -11  11   3      685.68      657.00    256.24 o 
  -9  11   3     1561.64     1322.12    188.33 o 
  -7  11   3      847.11     1073.93    192.64 o 
  -5  11   3      247.84      257.66     78.60 o 
  -3  11   3       38.13     -107.65    135.08 o 
  -1  11   3      647.02      577.32    150.23 o 
   1  11   3     2359.35     2232.13    200.05 o 
   3  11   3     1308.01     1183.05    196.88 o 
   5  11   3     1132.27      927.23    183.68 o 
   7  11   3      474.50      458.22    248.45 o 
   9  11   3      109.40      368.12    358.83 o 
 -12  12   3      473.91      544.05    491.68 o 
 -10  12   3     1676.41     1941.70    734.45 o 
  -8  12   3     2684.38     2957.31    287.90 o 
  -6  12   3     1522.29     1350.64    130.82 o 
  -4  12   3      169.06      114.90    171.34 o 
  -2  12   3      132.79      103.28    183.95 o 
   0  12   3      424.60      372.01    199.23 o 
   2  12   3      653.51      505.76    189.63 o 
   4  12   3      615.09      349.44    338.90 o 
   6  12   3        0.11      -72.19    372.95 o 
  -5  13   3     1189.58     1064.17    312.30 o 
  -3  13   3      173.26      740.69    267.38 o 
  -1  13   3       12.39      103.04    222.01 o 
   1  13   3      304.44      361.43    296.88 o 
 -24   0   4     3647.49     4071.90    477.57 o 
 -22   0   4     1308.05     1348.40    163.20 o 
 -20   0   4       26.44       44.50    112.87 o 
 -18   0   4        0.63      -37.98    102.99 o 
 -16   0   4     1273.69     1243.47    101.74 o 
 -14   0   4     2950.20     3259.14    120.11 o 
 -12   0   4     2668.18     2876.56    141.04 o 
 -10   0   4    11403.67    11054.22    222.86 o 
  -8   0   4     7788.76     7646.33    178.27 o 
  -6   0   4     7269.15     6408.33    149.50 o 
  -4   0   4    27829.98    28227.37    560.18 o 
  -2   0   4    11856.62    11051.72    272.09 o 
   0   0   4     9994.14    10833.28    286.69 o 
   2   0   4     5458.49     5056.92    192.63 o 
   4   0   4     7154.21     6606.21    309.46 o 
   6   0   4     2789.32     2957.14    192.29 o 
   8   0   4      213.63      306.08    146.55 o 
  10   0   4     1391.54     1485.32    231.67 o 
  12   0   4     4773.94     4725.51    269.36 o 
  14   0   4     4191.04     4002.44    291.16 o 
  16   0   4     4931.79     5398.00    402.02 o 
  18   0   4     2530.03     2565.23    417.85 o 
 -25   1   4     2505.13     2613.39    286.72 o 
 -23   1   4     2076.99     2024.60    163.27 o 
 -21   1   4     2005.40     2047.63    122.52 o 
 -19   1   4     1230.86     1261.32    101.82 o 
 -17   1   4       93.12       16.64     70.45 o 
 -15   1   4       10.42       14.87     62.49 o 
 -13   1   4     1755.99     2083.17    119.53 o 
 -11   1   4      333.45      325.91     45.17 o 
  -9   1   4    11511.34    10288.60    454.24 o 
  -7   1   4     1189.25     1571.62     53.13 o 
  -5   1   4    24175.36    23169.73    319.67 o 
  -3   1   4    94769.59    95272.26   1433.99 o 
  -1   1   4    72457.26    71915.34   1288.44 o 
   1   1   4     2064.85     2427.48    112.87 o 
   3   1   4       15.99       54.26     91.61 o 
   5   1   4      300.24      199.55     97.97 o 
   7   1   4     5798.10     6103.33    191.44 o 
   9   1   4      170.97      128.49    114.70 o 
  11   1   4     1159.44     1262.43    143.41 o 
  13   1   4     1267.24     1338.46    141.89 o 
  15   1   4     5262.23     5517.05    229.27 o 
  17   1   4     3670.00     3746.37    240.36 o 
  19   1   4      608.05      237.12    318.71 o 
 -24   2   4      928.35      742.46    180.87 o 
 -22   2   4     1387.43     1354.54     92.39 o 
 -20   2   4      747.92      713.47     79.57 o 
 -18   2   4     1437.63     1229.38     67.73 o 
 -16   2   4      585.69      666.37    110.13 o 
 -14   2   4       91.24      194.75     95.18 o 
 -12   2   4      165.18      279.67     80.26 o 
 -10   2   4      217.76      171.44     67.49 o 
  -8   2   4     3353.59     3332.08    100.25 o 
  -6   2   4     7768.73     7098.51    119.30 o 
  -4   2   4    16074.29    15454.47    214.53 o 
  -2   2   4    48393.41    49804.30    748.39 o 
   0   2   4    56598.41    56538.11    855.12 o 
   2   2   4    33404.55    34819.67    636.57 o 
   4   2   4     2088.70     2174.30    127.68 o 
   6   2   4      155.64      157.13    105.13 o 
   8   2   4       41.82      -84.70     84.70 o 
  10   2   4      614.62      500.53    108.85 o 
  12   2   4       17.71       -2.09    112.22 o 
  14   2   4     1216.51     1124.51    145.67 o 
  16   2   4      858.65     1096.45    230.16 o 
  18   2   4      395.33      611.48    268.15 o 
 -23   3   4      123.73       97.19    223.58 o 
 -21   3   4       11.16      159.29    149.29 o 
 -19   3   4        9.12       48.93    133.87 o 
 -17   3   4      652.79      768.96    229.54 o 
 -15   3   4     1499.60     1558.40    122.48 o 
 -13   3   4     3774.48     3765.82    137.25 o 
 -11   3   4     4319.29     4219.93    145.61 o 
  -9   3   4     1798.29     1857.26    102.24 o 
  -7   3   4     3803.14     3809.08     77.38 o 
  -5   3   4     2406.28     2313.03     72.26 o 
  -3   3   4     7563.51     7832.69    131.33 o 
  -1   3   4       60.20      198.71     70.07 o 
   1   3   4     3716.19     4060.63    104.19 o 
   3   3   4     4954.04     5121.73    135.45 o 
   5   3   4     3703.03     3590.08    122.40 o 
   7   3   4     7578.96     5793.19    690.32 o 
   9   3   4      557.20      674.16    101.71 o 
  11   3   4      280.49      361.11    102.31 o 
  13   3   4       69.60       57.67    122.11 o 
  15   3   4        4.55      164.76    156.09 o 
  17   3   4      235.47      152.75    234.88 o 
 -24   4   4     1172.69     1045.36    410.91 o 
 -22   4   4      530.73      269.90    230.96 o 
 -20   4   4        5.36       92.89    148.54 o 
 -18   4   4      835.05      805.29    147.40 o 
 -16   4   4     3919.44     4126.26    171.28 o 
 -14   4   4    11023.04    10947.22    238.97 o 
 -12   4   4     5755.47     5443.37    159.19 o 
 -10   4   4      340.88      375.03     47.93 o 
  -8   4   4       22.54      109.96     46.44 o 
  -6   4   4     1520.37     1582.11     70.54 o 
  -4   4   4    16797.92    16480.93    231.72 o 
  -2   4   4    13074.26    12579.03    239.04 o 
   0   4   4     1380.69     1418.63     93.62 o 
   2   4   4    11991.81    11698.89    230.56 o 
   4   4   4     8622.66     8289.09    191.73 o 
   6   4   4     5259.09     5143.85    201.90 o 
   8   4   4     2441.00     2575.49    178.26 o 
  10   4   4      158.49      232.59    169.73 o 
  12   4   4        4.34       14.56    133.57 o 
  14   4   4      113.59      173.51    161.75 o 
  16   4   4      886.98      709.22    240.15 o 
  18   4   4      494.29      342.07    371.23 o 
 -23   5   4      605.94      641.00    327.57 o 
 -21   5   4       87.41      -20.52    235.18 o 
 -19   5   4      385.02      217.22    167.41 o 
 -17   5   4     4158.05     4405.73    236.07 o 
 -15   5   4     3687.05     3603.58    161.81 o 
 -13   5   4     9596.98     9621.64    222.71 o 
 -11   5   4     5512.07     5866.58    122.01 o 
  -9   5   4     1756.74     1776.13     70.32 o 
  -7   5   4     2652.98     2704.71     89.83 o 
  -5   5   4     6348.58     6059.80    121.79 o 
  -3   5   4    13574.54    13770.97    227.48 o 
  -1   5   4     3193.02     3358.50    104.70 o 
   1   5   4     6063.11     6399.16    172.52 o 
   3   5   4    14088.88    13988.01    308.12 o 
   5   5   4     9861.81     9856.90    251.40 o 
   7   5   4     7696.21     7964.19    219.98 o 
   9   5   4      363.76      460.13    197.43 o 
  11   5   4        2.21       79.81    137.24 o 
  13   5   4      144.27       72.92    170.74 o 
  15   5   4     1946.19     1655.34    290.99 o 
  17   5   4      868.66      836.64    377.79 o 
 -22   6   4      355.29      278.22    278.51 o 
 -20   6   4        1.65       83.80    196.08 o 
 -18   6   4        1.08       61.53    141.01 o 
 -16   6   4      908.79      882.66    141.36 o 
 -14   6   4     2857.98     2975.88    163.01 o 
 -12   6   4      125.97      182.02     64.33 o 
 -10   6   4       74.94      116.27     76.10 o 
  -8   6   4     2876.01     2856.75     99.45 o 
  -6   6   4     6048.68     6258.96    139.86 o 
  -4   6   4    10580.51    10458.22    191.05 o 
  -2   6   4    12335.28    13099.71    242.29 o 
   0   6   4     2680.47     2660.02    138.77 o 
   2   6   4      351.71      206.95     67.25 o 
   4   6   4     5796.50     5596.41    195.61 o 
   6   6   4     1573.62     1579.86    143.99 o 
   8   6   4       46.72      -65.05    124.02 o 
  10   6   4      470.18      549.66    149.83 o 
  12   6   4      294.19      422.27    164.12 o 
  14   6   4     2159.90     1835.50    217.98 o 
  16   6   4      646.82      749.29    302.43 o 
 -21   7   4      548.45      499.18    278.83 o 
 -19   7   4      358.70      312.87    198.89 o 
 -17   7   4       24.77      127.46    162.69 o 
 -15   7   4        7.79       35.86     56.28 o 
 -13   7   4      102.00       48.17     75.64 o 
 -11   7   4      110.57      196.47     90.40 o 
  -9   7   4     1711.99     1818.81    116.00 o 
  -7   7   4     2555.43     2634.55    119.63 o 
  -5   7   4     1777.27     1781.87    112.54 o 
  -3   7   4     2764.45     2823.99    122.16 o 
  -1   7   4     3316.70     3508.99    126.89 o 
   1   7   4     2120.60     2031.32    146.19 o 
   3   7   4     2023.73     2061.28     94.17 o 
   5   7   4      641.86      558.64    115.59 o 
   7   7   4      173.86      122.27     96.28 o 
   9   7   4       21.80      191.21    125.81 o 
  11   7   4        7.07       46.89    171.00 o 
  13   7   4      138.00      221.59    203.48 o 
  15   7   4      143.92       -1.84    400.34 o 
 -20   8   4      622.02      693.27    290.60 o 
 -18   8   4     1854.53     1377.31    249.76 o 
 -16   8   4      578.45      574.74     85.11 o 
 -14   8   4      214.18      232.12     95.26 o 
 -12   8   4      404.53      481.86    115.15 o 
 -10   8   4       38.01      105.26    105.29 o 
  -8   8   4      891.35      853.92    110.23 o 
  -6   8   4      540.85      565.57     79.15 o 
  -4   8   4       57.18       56.03    100.00 o 
  -2   8   4       35.41       50.21     94.88 o 
   0   8   4     2689.21     2671.90    132.40 o 
   2   8   4     5601.59     5577.94    179.27 o 
   4   8   4     2445.58     2274.26    200.03 o 
   6   8   4     1803.77     1878.73    168.63 o 
   8   8   4      218.98      253.60    133.34 o 
  10   8   4      292.14      247.04    180.09 o 
  12   8   4       18.67     -199.12    267.85 o 
  14   8   4        5.33     -129.41    327.22 o 
 -19   9   4      779.38      413.99    351.78 o 
 -17   9   4     2850.78     3045.85    197.44 o 
 -15   9   4     4029.99     3897.02    283.24 o 
 -13   9   4     3659.83     3767.06    184.18 o 
 -11   9   4     1920.20     1985.13    142.86 o 
  -9   9   4        1.13       75.29    132.78 o 
  -7   9   4      783.63      752.83     94.02 o 
  -5   9   4     2405.39     2312.41    134.66 o 
  -3   9   4     2530.00     2390.61    134.87 o 
  -1   9   4        5.22       18.83    111.91 o 
   1   9   4     2183.46     2278.09    175.10 o 
   3   9   4     4104.98     4394.73    211.68 o 
   5   9   4     4432.21     3892.08    258.44 o 
   7   9   4     2328.27     2412.84    193.73 o 
   9   9   4      405.25      490.03    199.92 o 
  11   9   4      131.12      238.11    301.01 o 
  13   9   4        7.11       97.20    310.95 o 
 -16  10   4     2717.00     2545.04    229.16 o 
 -14  10   4     5881.72     6174.36    295.58 o 
 -12  10   4     4375.87     4313.92    205.22 o 
 -10  10   4     1721.58     1877.97    192.20 o 
  -8  10   4      192.10       81.95    157.52 o 
  -6  10   4      360.82      361.43    156.04 o 
  -4  10   4     1705.01     1563.45    164.68 o 
  -2  10   4      654.33      505.05    147.31 o 
   0  10   4      236.49      191.98    149.91 o 
   2  10   4     2256.53     2170.22    202.63 o 
   4  10   4     5388.18     5695.69    279.71 o 
   6  10   4     5316.09     5180.15    335.58 o 
   8  10   4     2530.26     2544.16    326.47 o 
  10  10   4      838.83      872.96    346.59 o 
 -15  11   4     1342.89     1677.76    408.25 o 
 -13  11   4     1394.42     1389.02    361.05 o 
 -11  11   4      383.90      534.05    246.96 o 
  -9  11   4       23.43       79.19    200.69 o 
  -7  11   4       82.86        9.96    163.25 o 
  -5  11   4       94.71      169.62    160.56 o 
  -3  11   4        6.32      -10.22    159.81 o 
  -1  11   4      759.18      795.34    154.78 o 
   1  11   4     2254.98     2090.74    197.57 o 
   3  11   4     2211.82     1758.85    250.01 o 
   5  11   4     2097.27     1801.73    374.40 o 
   7  11   4      892.93     1000.32    376.48 o 
 -10  12   4       29.75      132.90    366.50 o 
  -8  12   4       21.83     -158.73    237.37 o 
  -6  12   4       11.52      139.16    266.68 o 
  -4  12   4      241.74       98.76    180.20 o 
  -2  12   4      902.50      890.38    199.84 o 
   0  12   4      545.94      569.01    224.95 o 
   2  12   4      577.48      664.21    262.00 o 
   4  12   4      677.37      500.05    361.89 o 
  -3  13   4      860.26      969.74    336.18 o 
 -25   1   5       22.39       96.23    159.12 o 
 -23   1   5      238.35      162.19     89.17 o 
 -21   1   5       17.74       35.15     74.05 o 
 -19   1   5       36.69       46.01     63.23 o 
 -17   1   5        1.35      -31.53     49.45 o 
 -15   1   5     3448.98     3319.02     93.67 o 
 -13   1   5     7910.52     7995.98    134.96 o 
 -11   1   5     8161.36     7429.95    285.16 o 
  -9   1   5     4548.77     4378.76     88.88 o 
  -7   1   5      139.25      101.01     45.87 o 
  -5   1   5     3672.00     3652.47     88.13 o 
  -3   1   5    16518.68    17653.02    273.18 o 
  -1   1   5     2549.56     3027.56    120.61 o 
   1   1   5     4027.85     3998.15    141.01 o 
   3   1   5      255.11      236.90    105.73 o 
   5   1   5     8029.83     8210.74    214.35 o 
   7   1   5     3038.89     2917.59    172.01 o 
   9   1   5     9989.86     9893.76    260.51 o 
  11   1   5     4827.25     4738.07    190.92 o 
  13   1   5       74.57       -2.75    155.47 o 
  15   1   5       59.30       72.83    153.37 o 
  17   1   5      433.98      502.59    271.82 o 
 -24   2   5      207.83      294.81    220.77 o 
 -22   2   5      946.88      827.41    160.01 o 
 -20   2   5     1279.74     1195.23    149.81 o 
 -18   2   5      537.40      365.95    112.02 o 
 -16   2   5      141.94      145.62     97.25 o 
 -14   2   5     3805.23     3837.38    137.38 o 
 -12   2   5    29025.00    29060.25    483.40 o 
 -10   2   5     9354.74     9034.96    142.20 o 
  -8   2   5     3623.04     3382.84     78.74 o 
  -6   2   5     1466.32     1512.75     67.65 o 
  -4   2   5    10185.64    10128.41    166.48 o 
  -2   2   5     7996.22     8496.43    167.67 o 
   0   2   5    10125.10    10020.41    234.56 o 
   2   2   5      519.04      689.51    112.09 o 
   4   2   5       66.70       43.16    112.19 o 
   6   2   5     3329.69     3562.62    165.18 o 
   8   2   5    15046.24    15735.64    363.44 o 
  10   2   5    12841.67    13663.53    414.79 o 
  12   2   5     3979.05     4136.85    190.66 o 
  14   2   5       53.07       -4.83    158.24 o 
  16   2   5      306.30       23.04    213.01 o 
 -25   3   5       25.30      -31.88    295.80 o 
 -23   3   5      461.92      506.08    200.94 o 
 -21   3   5      504.97      590.06    148.79 o 
 -19   3   5      754.79      783.46    143.03 o 
 -17   3   5     1996.68     1855.49    145.24 o 
 -15   3   5     3881.38     4058.31    154.89 o 
 -13   3   5    12902.25    13420.34    252.78 o 
 -11   3   5    11739.32    11861.45    222.65 o 
  -9   3   5    23271.00    21331.35   1041.91 o 
  -7   3   5    19759.30    19349.58    248.69 o 
  -5   3   5     3679.05     3643.20     91.12 o 
  -3   3   5     7958.27     8134.24    147.01 o 
  -1   3   5     2974.16     3130.05    132.09 o 
   1   3   5     4305.67     4505.24    171.59 o 
   3   3   5      652.55      607.36     92.06 o 
   5   3   5     1696.90     1748.06    150.43 o 
   7   3   5     2487.52     2487.52    136.33 o 
   9   3   5    16159.65    16996.24    452.60 o 
  11   3   5     8405.61     8306.30    275.33 o 
  13   3   5      288.74      402.13    134.96 o 
  15   3   5       10.60      -92.20    179.05 o 
  17   3   5      168.66      -45.37    361.25 o 
 -24   4   5       35.93      160.03    291.64 o 
 -22   4   5       28.97      -16.68    194.34 o 
 -20   4   5       24.29       11.46    152.99 o 
 -18   4   5      859.39     1136.45    141.66 o 
 -16   4   5     2385.36     2476.27    141.76 o 
 -14   4   5     5824.98     5771.03    192.15 o 
 -12   4   5    13930.18    14618.30    291.12 o 
 -10   4   5     7140.47     7368.28    125.51 o 
  -8   4   5    15530.40    14647.88    202.38 o 
  -6   4   5    13422.01    13127.64    219.55 o 
  -4   4   5      563.75      652.50     83.92 o 
  -2   4   5     1389.57     1260.71     84.73 o 
   0   4   5       67.63       97.94     88.67 o 
   2   4   5     2332.20     2402.42    100.51 o 
   4   4   5      275.78       91.44    147.51 o 
   6   4   5     3719.35     3628.72    201.65 o 
   8   4   5     9827.40     9751.56    343.24 o 
  10   4   5     3112.22     3426.07    238.32 o 
  12   4   5      995.58     1079.56    185.78 o 
  14   4   5       25.73      158.19    204.50 o 
  16   4   5      154.43        8.46    282.42 o 
 -23   5   5      174.72        7.25    255.74 o 
 -21   5   5      361.36      311.68    198.12 o 
 -19   5   5      931.54      933.86    166.63 o 
 -17   5   5     3366.89     3630.00    167.73 o 
 -15   5   5     6053.51     6006.33    203.35 o 
 -13   5   5     2190.60     2396.34    154.28 o 
 -11   5   5      335.50      346.11     49.50 o 
  -9   5   5     1380.47     1493.44     78.06 o 
  -7   5   5     2561.94     2563.74     85.31 o 
  -5   5   5     3316.48     3590.58    135.91 o 
  -3   5   5     1555.08     1501.55     79.23 o 
  -1   5   5      718.93      717.23     66.73 o 
   1   5   5     4233.62     4268.93    152.98 o 
   3   5   5     4697.11     4825.94    160.67 o 
   5   5   5     4024.55     3706.08    170.97 o 
   7   5   5     2770.38     2655.94    168.74 o 
   9   5   5      724.38      801.06    177.42 o 
  11   5   5      411.76      312.44    179.65 o 
  13   5   5        5.29     -148.97    197.81 o 
  15   5   5       55.94      -11.66    267.32 o 
 -22   6   5      990.34     1029.17    238.32 o 
 -20   6   5      935.52     1095.66    193.82 o 
 -18   6   5     2641.59     2849.31    198.35 o 
 -16   6   5     1153.70     1039.72    156.85 o 
 -14   6   5      257.99      330.21    161.10 o 
 -12   6   5     1477.43     1306.84     71.39 o 
 -10   6   5        7.32      -43.09     75.23 o 
  -8   6   5      335.88      279.85     78.99 o 
  -6   6   5     2188.61     2233.34    112.94 o 
  -4   6   5    12004.50    12405.27    224.20 o 
  -2   6   5     9186.29     9133.96    186.96 o 
   0   6   5     4806.02     4910.00    157.03 o 
   2   6   5     3007.16     2977.04    176.86 o 
   4   6   5     2122.08     2063.98    147.50 o 
   6   6   5      810.63      935.01    137.72 o 
   8   6   5      106.51       41.82    177.90 o 
  10   6   5      478.39      315.06    160.04 o 
  12   6   5        0.21      -60.53    241.87 o 
  14   6   5       98.81      257.36    239.78 o 
 -21   7   5     2712.16     2751.12    272.01 o 
 -19   7   5     2487.09     2475.08    234.33 o 
 -17   7   5     2669.18     2454.63    203.18 o 
 -15   7   5        5.48      -72.46    142.02 o 
 -13   7   5     3043.02     2876.64    112.17 o 
 -11   7   5     2267.76     2391.55    103.58 o 
  -9   7   5      689.74      604.13     91.13 o 
  -7   7   5      295.23      296.95     76.52 o 
  -5   7   5     8531.02     8653.26    195.91 o 
  -3   7   5    18614.89    18709.68    344.29 o 
  -1   7   5    11134.18    11086.87    265.93 o 
   1   7   5     6036.13     6014.80    229.52 o 
   3   7   5     2175.48     2185.16    119.05 o 
   5   7   5      199.27      249.40    142.85 o 
   7   7   5      175.71       66.36    157.73 o 
   9   7   5     1731.19     1509.16    204.52 o 
  11   7   5      269.72      141.43    218.46 o 
  13   7   5       73.44       60.82    295.68 o 
 -20   8   5     3410.68     3742.89    325.97 o 
 -18   8   5     2152.86     2131.40    233.15 o 
 -16   8   5      822.16     1048.89    182.52 o 
 -14   8   5        0.85       38.58     84.96 o 
 -12   8   5     1636.28     1835.54    139.38 o 
 -10   8   5     1403.04     1424.86    111.24 o 
  -8   8   5     1187.45     1130.94    100.25 o 
  -6   8   5      197.69      116.26    102.58 o 
  -4   8   5     2442.49     2243.69    127.22 o 
  -2   8   5     9586.34     9219.36    224.81 o 
   0   8   5     5907.88     6623.69    226.93 o 
   2   8   5     1803.82     1765.39    168.74 o 
   4   8   5     1721.14     1478.24    125.15 o 
   6   8   5       95.90      -13.52    115.40 o 
   8   8   5      111.74     -148.00    148.00 o 
  10   8   5       49.03      -87.10    198.86 o 
  12   8   5       96.61       19.16    268.48 o 
 -19   9   5      693.17      846.14    263.06 o 
 -17   9   5      172.45       61.55    211.18 o 
 -15   9   5        0.36       53.46    106.22 o 
 -13   9   5        0.16      -71.27    160.42 o 
 -11   9   5      135.01      186.91    112.71 o 
  -9   9   5      705.46      639.14    105.35 o 
  -7   9   5      157.33      231.12    128.42 o 
  -5   9   5       41.12       89.65    133.71 o 
  -3   9   5      334.36      297.95    106.15 o 
  -1   9   5      994.06     1026.57    121.05 o 
   1   9   5     1306.10     1127.14    114.69 o 
   3   9   5      285.99      405.09    105.42 o 
   5   9   5        0.29      113.71    258.69 o 
   7   9   5      118.09      -52.83    171.76 o 
   9   9   5       45.74      110.80    335.73 o 
  11   9   5       40.72      228.94    302.39 o 
 -16  10   5      148.45      -10.58    269.46 o 
 -14  10   5       23.54      141.24    241.15 o 
 -12  10   5      148.16      134.57    138.30 o 
 -10  10   5      278.71      194.04    143.54 o 
  -8  10   5      525.29      423.16    147.41 o 
  -6  10   5      181.66       84.73    134.45 o 
  -4  10   5      185.46      194.86    131.20 o 
  -2  10   5      705.74      640.51    126.48 o 
   0  10   5       18.70      -75.78    172.02 o 
   2  10   5      406.03      195.05    155.26 o 
   4  10   5      295.08      255.94    249.07 o 
   6  10   5      128.46      208.87    281.90 o 
   8  10   5        2.89      316.20    351.99 o 
 -13  11   5      595.80      941.40    368.34 o 
 -11  11   5     1339.74     1373.67    275.90 o 
  -9  11   5      821.07      862.69    207.16 o 
  -7  11   5      436.39      300.58    193.21 o 
  -5  11   5       88.63      170.37    157.34 o 
  -3  11   5      135.14       69.40    210.10 o 
  -1  11   5      566.83      399.27    201.25 o 
   1  11   5      684.20     1057.50    244.86 o 
   3  11   5      662.48      178.37    254.62 o 
   5  11   5      208.73      291.17    357.41 o 
   7  11   5       47.12       57.21    334.90 o 
 -10  12   5      843.28      726.86    320.45 o 
  -8  12   5      200.83       -4.03    279.75 o 
  -6  12   5       68.83      -33.00    241.46 o 
  -4  12   5      726.22      814.47    235.78 o 
  -2  12   5     1461.10     1429.30    247.60 o 
   0  12   5     1751.36     1877.33    280.10 o 
   2  12   5     1095.71      845.73    394.53 o 
 -24   0   6      239.46      177.87    170.63 o 
 -22   0   6     1567.74     1519.73    198.51 o 
 -20   0   6     1099.30      913.46    115.11 o 
 -18   0   6     7586.35     7483.28    748.82 o 
 -16   0   6    16102.58    15536.39   1199.80 o 
 -14   0   6     1721.58     1575.32     97.98 o 
 -12   0   6    11424.68    11517.02    297.82 o 
 -10   0   6     1113.85     1049.45     95.33 o 
  -8   0   6     9962.24     9518.09    176.89 o 
  -6   0   6    19144.76    19121.78    437.25 o 
  -4   0   6     5489.01     5484.03    158.77 o 
  -2   0   6     4902.57     4869.90    209.25 o 
   0   0   6    25620.49    25164.56    602.27 o 
   2   0   6    67942.31    71109.83   1539.65 o 
   4   0   6    29926.27    32589.53    812.31 o 
   6   0   6    20636.83    22329.28    699.59 o 
   8   0   6     3212.36     2980.85    274.66 o 
  10   0   6     2291.98     2087.59    285.38 o 
  12   0   6       15.23      218.69    220.65 o 
  14   0   6        4.52       70.96    226.37 o 
  16   0   6      489.98      865.57    471.30 o 
 -25   1   6      199.93     -111.91    202.38 o 
 -23   1   6       22.71      -70.32    154.41 o 
 -21   1   6     1373.20     1475.01    139.93 o 
 -19   1   6     2813.78     3021.76    149.62 o 
 -17   1   6     4770.49     5934.87    308.98 o 
 -15   1   6     7051.42     7205.94    162.56 o 
 -13   1   6     3240.46     3393.97    137.72 o 
 -11   1   6     4241.53     4073.90    102.53 o 
  -9   1   6     3114.27     3224.85     80.44 o 
  -7   1   6     4357.18     4405.91     97.71 o 
  -5   1   6     3339.35     3590.46     95.16 o 
  -3   1   6      137.98      -14.99     69.13 o 
  -1   1   6    11853.63    12319.23    242.07 o 
   1   1   6    10412.07    10025.41    222.99 o 
   3   1   6    10928.74    11146.92    286.51 o 
   5   1   6    15134.18    15770.37    348.40 o 
   7   1   6     3245.14     3184.55    180.48 o 
   9   1   6        4.16      199.98    160.42 o 
  11   1   6      127.37       45.18    170.85 o 
  13   1   6        6.01     -156.37    206.90 o 
  15   1   6       23.57      -45.14    236.80 o 
 -24   2   6        9.07      125.03    244.98 o 
 -22   2   6       91.63       17.76    144.74 o 
 -20   2   6      350.81      424.93    137.27 o 
 -18   2   6      932.14     1252.88    132.39 o 
 -16   2   6     2064.68     2069.38    128.57 o 
 -14   2   6     4732.11     4748.98    171.02 o 
 -12   2   6    10736.64    11157.08    192.16 o 
 -10   2   6     4734.22     4460.35    101.69 o 
  -8   2   6     1045.20     1062.50     74.78 o 
  -6   2   6     1267.06     1189.38     69.78 o 
  -4   2   6      514.35      427.38     72.62 o 
  -2   2   6       16.31       78.60    116.38 o 
   0   2   6      275.83       71.33    105.25 o 
   2   2   6     3047.05     3103.28    149.60 o 
   4   2   6     1180.46     1100.98    148.76 o 
   6   2   6      684.57      681.04    151.74 o 
   8   2   6      465.32      442.94    160.52 o 
  10   2   6       10.31      -43.84    130.38 o 
  12   2   6       41.76       84.54    173.32 o 
  14   2   6       66.66       59.82    205.91 o 
  16   2   6       62.21      133.21    319.65 o 
 -25   3   6      757.20     1087.95    300.24 o 
 -23   3   6        1.30        3.86    174.68 o 
 -21   3   6       45.34       94.35    142.40 o 
 -19   3   6       42.56       24.74    139.12 o 
 -17   3   6      229.84      257.72    132.44 o 
 -15   3   6      590.46      424.52    107.14 o 
 -13   3   6     5953.73     5982.56    171.29 o 
 -11   3   6     4942.65     4871.25    105.70 o 
  -9   3   6     5489.32     5675.33    120.84 o 
  -7   3   6     5222.40     5245.63    117.23 o 
  -5   3   6     3475.75     3611.49     96.43 o 
  -3   3   6     1667.74     1526.69     83.84 o 
  -1   3   6       85.09       76.45     82.86 o 
   1   3   6      129.78       77.47     94.77 o 
   3   3   6      172.71      154.74     98.33 o 
   5   3   6      123.21       20.37    141.07 o 
   7   3   6       14.79      -60.35    110.43 o 
   9   3   6      274.04      318.72    131.68 o 
  11   3   6      641.83      637.74    138.94 o 
  13   3   6       59.43      122.29    140.04 o 
  15   3   6      622.56      505.67    308.15 o 
 -24   4   6     1320.22     1614.73    302.04 o 
 -22   4   6       78.21       81.48    170.85 o 
 -20   4   6      234.29      208.14    161.62 o 
 -18   4   6     1741.71     1965.15    158.32 o 
 -16   4   6     3625.43     3660.37    159.90 o 
 -14   4   6       19.83      111.77    139.14 o 
 -12   4   6       21.73      105.60    107.52 o 
 -10   4   6     2046.91     1936.03    117.68 o 
  -8   4   6    14877.60    15025.59    237.03 o 
  -6   4   6    22086.45    22459.20    357.56 o 
  -4   4   6    11306.23    10576.71    204.89 o 
  -2   4   6     1298.12     1209.12     88.01 o 
   0   4   6     1064.04     1209.67    116.81 o 
   2   4   6     7817.32     7237.09    172.78 o 
   4   4   6     1555.09     1523.53    115.08 o 
   6   4   6     2168.52     2062.49    194.95 o 
   8   4   6       92.87        1.49    167.76 o 
  10   4   6     2392.32     2397.07    266.54 o 
  12   4   6      610.34      613.85    255.59 o 
  14   4   6      685.96      860.41    330.32 o 
 -23   5   6      331.06      114.37    304.72 o 
 -21   5   6      649.47      568.57    177.66 o 
 -19   5   6     1798.22     1624.27    163.54 o 
 -17   5   6     1836.18     2143.69    162.23 o 
 -15   5   6     3223.99     3493.97    180.57 o 
 -13   5   6      506.34      524.30    118.49 o 
 -11   5   6      437.92      408.25     65.72 o 
  -9   5   6     3729.76     3857.74    112.69 o 
  -7   5   6    10532.93    10574.73    208.20 o 
  -5   5   6     5766.13     5792.09    143.62 o 
  -3   5   6     1579.18     1659.49     95.95 o 
  -1   5   6      871.06      795.74     95.51 o 
   1   5   6     5534.90     5256.72    206.18 o 
   3   5   6     6433.44     6411.51    197.60 o 
   5   5   6     4708.69     4797.12    212.17 o 
   7   5   6      296.47      304.97    181.35 o 
   9   5   6      195.49      284.26    277.41 o 
  11   5   6      932.07      532.41    302.19 o 
  13   5   6      832.48      726.72    260.05 o 
 -22   6   6        1.24       67.16    241.19 o 
 -20   6   6      813.37      707.42    190.75 o 
 -18   6   6     2156.31     2159.76    177.36 o 
 -16   6   6     1565.12     1430.17    156.57 o 
 -14   6   6      675.72      626.18    142.13 o 
 -12   6   6      726.00      790.93     80.62 o 
 -10   6   6      151.21       91.43     76.88 o 
  -8   6   6     3009.29     2934.11    107.15 o 
  -6   6   6     1598.80     1484.40    120.88 o 
  -4   6   6        4.03       62.12     67.86 o 
  -2   6   6       62.68       25.63     98.38 o 
   0   6   6      630.11      547.96     83.14 o 
   2   6   6     1843.05     1727.91    182.21 o 
   4   6   6      578.18      622.28    166.54 o 
   6   6   6      749.30      735.81    146.33 o 
   8   6   6       37.48      299.56    174.13 o 
  10   6   6      762.18      281.60    215.26 o 
  12   6   6      428.32      289.17    209.34 o 
 -21   7   6       18.47     -164.66    242.94 o 
 -19   7   6      411.57      309.93    202.07 o 
 -17   7   6      169.97       71.04    166.25 o 
 -15   7   6     1571.11     1360.09    185.24 o 
 -13   7   6     3202.04     3486.82    112.83 o 
 -11   7   6      997.50      861.35     87.05 o 
  -9   7   6      463.63      391.95     87.86 o 
  -7   7   6        1.28       72.42    100.57 o 
  -5   7   6      126.88       81.46     87.90 o 
  -3   7   6       99.67      -93.96    127.55 o 
  -1   7   6      110.51       -0.28    177.37 o 
   1   7   6      130.52       84.34    170.27 o 
   3   7   6      135.88      115.60    171.43 o 
   5   7   6     1433.55     1462.81    208.94 o 
   7   7   6        3.80      -17.08    170.08 o 
   9   7   6       20.54        4.56    177.83 o 
  11   7   6        7.25       -7.75    237.63 o 
 -20   8   6      247.82        8.82    253.94 o 
 -18   8   6       40.98     -128.05    218.96 o 
 -16   8   6      135.14     -187.88    283.00 o 
 -14   8   6       95.12       94.16    107.56 o 
 -12   8   6     1944.61     1730.29    125.41 o 
 -10   8   6     3509.04     3351.39    140.08 o 
  -8   8   6     3606.24     3652.87    155.39 o 
  -6   8   6     3519.62     3393.11    162.05 o 
  -4   8   6     2800.21     2802.08    153.36 o 
  -2   8   6     1085.72     1008.39    144.44 o 
   0   8   6      134.02      175.36    160.12 o 
   2   8   6      855.08      850.36    204.92 o 
   4   8   6        0.54      -82.32     88.44 o 
   6   8   6       95.60       80.90    216.01 o 
   8   8   6      335.73      137.15    202.43 o 
  10   8   6      619.64      898.27    291.56 o 
 -19   9   6      389.08      432.55    294.03 o 
 -17   9   6      583.04      623.25    248.69 o 
 -15   9   6      413.20      349.70    116.04 o 
 -13   9   6       14.77       58.63    118.98 o 
 -11   9   6      866.43      821.06    132.63 o 
  -9   9   6     3458.04     3489.31    179.93 o 
  -7   9   6     6295.00     6366.91    227.94 o 
  -5   9   6     5204.30     4931.48    188.61 o 
  -3   9   6     2981.65     2769.17    148.62 o 
  -1   9   6      201.80      109.76    119.64 o 
   1   9   6      410.66      304.14    265.49 o 
   3   9   6      462.76      258.44    247.22 o 
   5   9   6       60.52      -37.23    264.47 o 
   7   9   6       45.98      -48.92    357.87 o 
   9   9   6      548.42      410.21    422.41 o 
 -16  10   6      304.29      464.11    178.80 o 
 -14  10   6        5.65     -126.72    202.19 o 
 -12  10   6      447.42      345.71    143.23 o 
 -10  10   6     2032.79     2136.71    200.94 o 
  -8  10   6     3675.92     3593.38    200.96 o 
  -6  10   6     3519.53     3489.26    187.72 o 
  -4  10   6     1486.25     1471.53    146.80 o 
  -2  10   6      273.97      265.95    152.87 o 
   0  10   6        0.47      -87.97    150.07 o 
   2  10   6       69.55       20.33    115.85 o 
   4  10   6      129.31      284.34    333.13 o 
   6  10   6      133.82     -125.65    360.95 o 
 -13  11   6       78.95      138.44    251.25 o 
 -11  11   6     1239.53     1315.40    274.74 o 
  -9  11   6     2563.46     2497.62    252.52 o 
  -7  11   6     2986.96     2923.24    221.60 o 
  -5  11   6     2055.58     1810.14    201.37 o 
  -3  11   6      216.28      -15.01    183.37 o 
  -1  11   6        0.84     -173.05    418.83 o 
   1  11   6       67.26      101.92    328.65 o 
   3  11   6       45.12      -77.40    332.79 o 
  -8  12   6      849.24     1018.00    297.13 o 
  -6  12   6      332.20      127.68    297.54 o 
  -4  12   6       54.35     -201.58    405.29 o 
  -2  12   6       90.53       98.69    335.37 o 
   0  12   6      237.53     -148.67    350.20 o 
 -25   1   7      511.20      558.00    245.40 o 
 -23   1   7     1112.66      930.60    197.79 o 
 -21   1   7       77.77      -12.02    135.68 o 
 -19   1   7      184.44      152.56    112.30 o 
 -17   1   7       45.96       46.54     58.79 o 
 -15   1   7     2468.55     2492.15     84.90 o 
 -13   1   7     4917.55     4949.54    110.18 o 
 -11   1   7     6937.46     7081.86    127.41 o 
  -9   1   7       96.87      145.91     65.81 o 
  -7   1   7     2824.29     2682.46     96.42 o 
  -5   1   7     1483.14     1336.19     95.21 o 
  -3   1   7     5185.88     5213.22    159.99 o 
  -1   1   7     6113.03     6065.84    186.40 o 
   1   1   7      874.86      713.33    169.56 o 
   3   1   7       66.01      239.59    147.93 o 
   5   1   7      353.14      257.61    181.44 o 
   7   1   7     2188.53     2183.48    205.94 o 
   9   1   7      649.22      521.69    188.19 o 
  11   1   7       55.49       74.12    210.19 o 
  13   1   7        6.22       47.95    230.48 o 
 -24   2   7     3336.22     3600.77    266.21 o 
 -22   2   7     2634.32     2855.13    176.29 o 
 -20   2   7      716.41      665.72    132.34 o 
 -18   2   7     1736.95     1752.03    146.94 o 
 -16   2   7      283.86      314.13    127.58 o 
 -14   2   7    11324.50    10895.83    192.50 o 
 -12   2   7    10505.91    10139.93    437.07 o 
 -10   2   7     1468.41     1343.73     87.54 o 
  -8   2   7     7495.39     7279.16    134.26 o 
  -6   2   7    19938.69    18685.54    267.73 o 
  -4   2   7    33045.87    35017.44    540.55 o 
  -2   2   7    26154.67    27101.29    442.22 o 
   0   2   7     8282.08     8070.37    234.52 o 
   2   2   7     4259.99     4527.33    195.15 o 
   4   2   7      603.32      590.09    139.59 o 
   6   2   7     3011.65     3158.80    203.01 o 
   8   2   7     1624.95     1479.86    227.06 o 
  10   2   7      263.19      233.03    185.13 o 
  12   2   7      129.47       96.03    214.48 o 
  14   2   7      565.65      246.48    296.14 o 
 -25   3   7     1683.97     1514.66    298.34 o 
 -23   3   7     3414.54     3509.96    253.21 o 
 -21   3   7     2434.68     2717.50    206.27 o 
 -19   3   7     2195.58     2320.84    168.83 o 
 -17   3   7       50.70       63.10    147.20 o 
 -15   3   7     1415.90     1332.01    130.80 o 
 -13   3   7     4641.12     4780.91    118.30 o 
 -11   3   7     6627.93     6528.73    142.18 o 
  -9   3   7     1231.12     1278.69     83.78 o 
  -7   3   7    16489.00    16815.23    265.81 o 
  -5   3   7    23985.09    23675.06    376.59 o 
  -3   3   7    27149.68    28691.57    458.17 o 
  -1   3   7    17585.82    18521.68    348.41 o 
   1   3   7     3839.53     3637.06    197.34 o 
   3   3   7      208.83       84.22    127.89 o 
   5   3   7     1290.89     1422.58    209.56 o 
   7   3   7     4664.05     4757.15    255.64 o 
   9   3   7      229.34      171.04    158.11 o 
  11   3   7      209.50      181.83    172.95 o 
  13   3   7      288.23      308.48    283.83 o 
 -24   4   7     1264.17     1158.41    319.41 o 
 -22   4   7     2158.06     1916.56    204.12 o 
 -20   4   7     1413.95     1380.27    166.99 o 
 -18   4   7      564.42      622.54    151.90 o 
 -16   4   7      295.15      232.52    126.31 o 
 -14   4   7      830.89      615.44    121.83 o 
 -12   4   7      815.66      762.50     69.24 o 
 -10   4   7        8.41       21.24     66.85 o 
  -8   4   7      820.18      823.96    100.01 o 
  -6   4   7     8589.32     8535.84    180.21 o 
  -4   4   7    10376.94    10470.80    211.78 o 
  -2   4   7     3689.29     4114.60    165.53 o 
   0   4   7     1819.67     1772.85    131.43 o 
   2   4   7      597.65      477.69     86.59 o 
   4   4   7     1070.56     1050.67    137.68 o 
   6   4   7     1953.34     1893.95    233.50 o 
   8   4   7       17.53        4.41    207.79 o 
  10   4   7       70.96      287.36    398.02 o 
  12   4   7      143.97      241.74    329.68 o 
 -23   5   7      241.79      279.56    274.86 o 
 -21   5   7     1530.27     1360.98    241.77 o 
 -19   5   7     1073.40     1059.70    188.46 o 
 -17   5   7      805.57      837.20    163.10 o 
 -15   5   7     3116.77     3171.49    167.54 o 
 -13   5   7     1807.45     1685.43     71.43 o 
 -11   5   7      282.02      272.50     83.19 o 
  -9   5   7      803.24      806.09    100.69 o 
  -7   5   7     2522.95     2508.50    110.19 o 
  -5   5   7     3159.80     3038.13    143.67 o 
  -3   5   7     1887.44     1795.71    150.54 o 
  -1   5   7     1184.66     1216.04    136.20 o 
   1   5   7      568.69      436.89    122.32 o 
   3   5   7        5.35       13.71     71.45 o 
   5   5   7       85.45       87.19    162.28 o 
   7   5   7      682.35      645.15    163.92 o 
   9   5   7      996.92      562.58    433.77 o 
  11   5   7      614.48      373.72    435.97 o 
  13   5   7      122.30      214.24    441.35 o 
 -22   6   7       11.06      250.92    248.64 o 
 -20   6   7      243.25      394.16    190.36 o 
 -18   6   7      325.83      179.04    190.00 o 
 -16   6   7     3718.72     3836.75    213.04 o 
 -14   6   7     6920.73     6982.83    257.03 o 
 -12   6   7     5452.04     5024.70    247.19 o 
 -10   6   7     4050.12     4105.05    136.87 o 
  -8   6   7     1324.36     1300.75    126.35 o 
  -6   6   7      683.10      611.00     75.41 o 
  -4   6   7       18.05       33.34    130.61 o 
  -2   6   7      309.06      178.90     90.37 o 
   0   6   7     1117.44     1034.37    114.72 o 
   2   6   7      164.30      235.03    193.57 o 
   4   6   7      905.79      672.87    201.91 o 
   6   6   7     3095.45     2983.34    233.13 o 
   8   6   7     4091.75     3842.61    353.46 o 
  10   6   7     1265.54     1526.89    339.86 o 
  12   6   7      240.82      370.69    309.87 o 
 -21   7   7       98.46       20.68    299.42 o 
 -19   7   7        0.73      -51.66    202.80 o 
 -17   7   7      405.47      387.08    172.00 o 
 -15   7   7     2831.43     2917.48    194.26 o 
 -13   7   7     5684.96     5638.55    178.89 o 
 -11   7   7     4556.10     4602.36    161.71 o 
  -9   7   7     1589.17     1628.36    134.10 o 
  -7   7   7      181.72      142.71    113.09 o 
  -5   7   7       75.36       67.67    110.23 o 
  -3   7   7      364.29      360.36    136.61 o 
  -1   7   7      264.92      264.81    161.47 o 
   1   7   7        0.89       45.85     84.55 o 
   3   7   7       99.08      173.53    211.13 o 
   5   7   7     1876.52     2012.90    306.43 o 
   7   7   7     4604.64     4812.55    316.72 o 
   9   7   7     1418.78     1166.97    260.95 o 
  11   7   7      445.20      315.61    336.19 o 
 -20   8   7        5.70     -112.38    250.96 o 
 -18   8   7      290.47      -57.21    245.61 o 
 -16   8   7      628.89      387.02    245.76 o 
 -14   8   7     2148.13     2064.62    129.47 o 
 -12   8   7     2927.83     3065.74    137.59 o 
 -10   8   7     1155.52     1212.37    129.04 o 
  -8   8   7      228.99      215.37    137.41 o 
  -6   8   7       61.37      104.06    115.81 o 
  -4   8   7      435.08      312.65    146.38 o 
  -2   8   7      136.19      165.69    175.64 o 
   0   8   7       80.79       66.71    246.02 o 
   2   8   7        3.95      -93.01    232.78 o 
   4   8   7     1836.38     1825.12    186.71 o 
   6   8   7     2836.69     2728.32    400.76 o 
   8   8   7     1252.56     1219.41    405.00 o 
 -17   9   7      531.87      577.24    312.33 o 
 -15   9   7      288.64      282.40    116.57 o 
 -13   9   7     1090.41      922.49    127.16 o 
 -11   9   7     1877.88     1936.94    164.59 o 
  -9   9   7      122.10      173.29    146.88 o 
  -7   9   7       15.45       27.81    111.27 o 
  -5   9   7       75.29       73.87    106.54 o 
  -3   9   7        2.85       15.82    156.04 o 
  -1   9   7      143.19      270.44    289.35 o 
   1   9   7      150.45      264.50    265.63 o 
   3   9   7     1230.04      949.43    325.75 o 
   5   9   7     1196.72     1424.86    400.79 o 
   7   9   7      704.56      496.92    447.08 o 
 -16  10   7       22.27      264.52    182.81 o 
 -14  10   7      100.74      194.05    240.79 o 
 -12  10   7        4.45      -35.65    210.65 o 
 -10  10   7       11.92      -29.12    163.21 o 
  -8  10   7       71.17      -88.00    150.57 o 
  -6  10   7       43.94      -53.58    147.83 o 
  -4  10   7      127.14       37.88    203.87 o 
  -2  10   7       64.60      -31.32    210.08 o 
   0  10   7       35.71      145.27    200.17 o 
   2  10   7       16.91     -418.17    418.17 o 
   4  10   7       43.66     -348.68    367.43 o 
 -13  11   7     1004.38      654.08    259.13 o 
 -11  11   7      534.02      547.32    261.14 o 
  -9  11   7      209.95      214.48    257.02 o 
  -7  11   7        4.09     -174.13    202.00 o 
  -5  11   7      308.69      358.21    215.19 o 
  -3  11   7      370.10      239.87    258.82 o 
  -1  11   7       21.53      233.09    350.65 o 
   1  11   7       39.41      313.24    418.61 o 
 -24   0   8      481.32      470.88    507.40 o 
 -22   0   8      179.29      180.14    129.52 o 
 -20   0   8       38.56      -99.20    104.06 o 
 -18   0   8      281.90      271.40    119.29 o 
 -16   0   8      236.54      255.11    107.34 o 
 -14   0   8     5167.70     5195.80    182.35 o 
 -12   0   8    10145.97    10302.39    261.49 o 
 -10   0   8    10327.54    10534.26    245.35 o 
  -8   0   8    12914.00    12618.16    316.48 o 
  -6   0   8    21021.25    21297.07    500.72 o 
  -4   0   8     9696.84     9816.93    300.22 o 
  -2   0   8      513.77      351.56    140.69 o 
   0   0   8      550.15      514.70    216.90 o 
   2   0   8       82.05       34.35    283.66 o 
   4   0   8      286.63       19.59    240.40 o 
   6   0   8     2333.11     2144.98    298.48 o 
   8   0   8      862.20     1044.69    338.36 o 
  10   0   8      441.25       94.70    468.82 o 
  12   0   8      663.58      505.66    324.81 o 
 -25   1   8      624.20      494.83    252.81 o 
 -23   1   8       56.13       38.05    173.38 o 
 -21   1   8      304.19      472.08    128.75 o 
 -19   1   8       35.03       35.24    116.80 o 
 -17   1   8     1277.97     1189.76     73.62 o 
 -15   1   8      173.71       82.43     75.17 o 
 -13   1   8    12181.12    11997.36    197.03 o 
 -11   1   8     8804.26     9172.66    162.78 o 
  -9   1   8    13782.88    14437.08    247.15 o 
  -7   1   8    17809.89    18357.24    300.86 o 
  -5   1   8     2589.50     2488.37    123.53 o 
  -3   1   8        4.86      -89.27    105.93 o 
  -1   1   8      203.46      114.25    151.91 o 
   1   1   8     1323.49      937.23    153.43 o 
   3   1   8       44.79        6.20    182.92 o 
   5   1   8     2168.61     2008.61    213.23 o 
   7   1   8     1657.48     1535.67    256.83 o 
   9   1   8      870.73     1233.00    404.22 o 
  11   1   8      960.75     1341.28    237.12 o 
  13   1   8      599.69      306.94    317.90 o 
 -24   2   8      138.39       40.66    238.27 o 
 -22   2   8       46.33       96.12    173.79 o 
 -20   2   8        2.07        7.79    152.15 o 
 -18   2   8       11.47     -134.09    146.83 o 
 -16   2   8       94.18      161.73    136.11 o 
 -14   2   8      692.59      615.17     73.41 o 
 -12   2   8     6450.25     6336.10    137.70 o 
 -10   2   8     8242.36     8105.59    151.80 o 
  -8   2   8     1134.53     1071.44     90.29 o 
  -6   2   8     1119.22     1067.32    109.62 o 
  -4   2   8      215.95      136.57     94.17 o 
  -2   2   8      727.06      628.20     96.91 o 
   0   2   8      885.93      726.83    171.82 o 
   2   2   8        2.74      -19.91    163.21 o 
   4   2   8      743.39      927.77    191.67 o 
   6   2   8      759.28      829.45    187.27 o 
   8   2   8      608.77      389.73    317.89 o 
  10   2   8      555.11      370.63    229.22 o 
  12   2   8      465.30      512.44    414.94 o 
 -23   3   8     1678.42     1783.43    285.58 o 
 -21   3   8     2054.85     2279.36    188.59 o 
 -19   3   8     1558.82     1419.53    194.62 o 
 -17   3   8     3831.71     3917.64    195.86 o 
 -15   3   8      542.95      396.82    138.96 o 
 -13   3   8        6.17        4.64     78.49 o 
 -11   3   8      376.58      345.13     81.00 o 
  -9   3   8      137.65      152.19     71.19 o 
  -7   3   8     2061.26     2066.71    110.43 o 
  -5   3   8       28.10       -7.86     92.16 o 
  -3   3   8     3407.87     3502.45    164.83 o 
  -1   3   8     3981.78     4192.51    161.47 o 
   1   3   8     5231.63     5131.92    205.77 o 
   3   3   8     4138.05     4217.41    211.52 o 
   5   3   8      586.35      627.73    218.29 o 
   7   3   8        2.20      -14.16    239.83 o 
   9   3   8       17.28      173.08    200.36 o 
  11   3   8        1.36      -49.57    374.23 o 
 -24   4   8      257.85       82.77    283.34 o 
 -22   4   8     3186.90     3460.83    227.60 o 
 -20   4   8     2046.71     2183.45    211.25 o 
 -18   4   8     2478.46     2473.40    178.15 o 
 -16   4   8     3110.81     3106.65    176.10 o 
 -14   4   8      111.38      118.24     45.48 o 
 -12   4   8     1151.74     1086.64     94.98 o 
 -10   4   8     1118.62     1050.29    106.42 o 
  -8   4   8     3821.50     3796.03    117.62 o 
  -6   4   8     3590.33     3651.27    132.31 o 
  -4   4   8        9.27      -83.25    106.37 o 
  -2   4   8     4229.89     4510.83    188.15 o 
   0   4   8     7186.19     7076.04    241.89 o 
   2   4   8     8089.09     7571.09    235.23 o 
   4   4   8     3165.82     3096.77    230.18 o 
   6   4   8        0.83       35.94     91.73 o 
   8   4   8      169.85      287.94    353.54 o 
  10   4   8      504.53      646.08    389.84 o 
  12   4   8      610.20      603.81    440.68 o 
 -23   5   8      386.05      734.89    355.89 o 
 -21   5   8      845.40      777.93    219.13 o 
 -19   5   8      586.58      734.79    178.33 o 
 -17   5   8     1719.13     1841.56    170.46 o 
 -15   5   8      397.93      270.42    150.13 o 
 -13   5   8     2475.67     2046.49    105.69 o 
 -11   5   8     2629.22     2827.74    127.90 o 
  -9   5   8     1955.09     1885.42    122.56 o 
  -7   5   8     4402.36     4169.86    164.01 o 
  -5   5   8     1299.41     1212.29    113.04 o 
  -3   5   8      246.35      212.33    112.54 o 
  -1   5   8     2613.63     2710.67    194.75 o 
   1   5   8     6237.32     6452.64    230.84 o 
   3   5   8     1668.97     1594.52    161.85 o 
   5   5   8       76.75      -52.26    158.61 o 
   7   5   8      123.14       84.15    222.01 o 
   9   5   8      549.04      444.31    340.01 o 
  11   5   8     1076.10     1205.58    510.26 o 
 -22   6   8        5.84        1.42    283.44 o 
 -20   6   8      279.67      209.84    235.54 o 
 -18   6   8      316.51      373.06    212.60 o 
 -16   6   8      247.45       71.40    173.29 o 
 -14   6   8      242.98       91.52     64.87 o 
 -12   6   8     1121.17     1225.17    116.25 o 
 -10   6   8     2459.06     2596.05    138.38 o 
  -8   6   8       84.97      162.46     74.12 o 
  -6   6   8      369.08      172.32    121.27 o 
  -4   6   8      163.69       60.11    166.45 o 
  -2   6   8      994.31      891.30    124.17 o 
   0   6   8     2041.00     1732.66    185.89 o 
   2   6   8      619.72      565.74    114.14 o 
   4   6   8       15.44     -233.79    233.79 o 
   6   6   8      136.76      122.07    191.69 o 
   8   6   8      387.20      278.40    238.47 o 
  10   6   8      338.85      437.49    434.36 o 
 -21   7   8      180.20      372.79    272.94 o 
 -19   7   8        1.64       18.04    201.91 o 
 -17   7   8       40.53      -42.53    207.51 o 
 -15   7   8        1.31     -100.75    189.10 o 
 -13   7   8      122.00       46.71     94.74 o 
 -11   7   8      368.32      337.95    119.29 o 
  -9   7   8       69.21       18.57    128.13 o 
  -7   7   8       40.92       -1.34    125.73 o 
  -5   7   8       15.53      -78.88    130.40 o 
  -3   7   8      200.40      -25.69    193.34 o 
  -1   7   8       21.90       13.24    157.27 o 
   1   7   8       11.32       -9.43    128.01 o 
   3   7   8       14.21      142.08    249.20 o 
   5   7   8       69.91       60.47    258.66 o 
   7   7   8       18.34      309.05    413.84 o 
   9   7   8       36.37     -244.21    470.94 o 
 -18   8   8      617.04      541.96    245.60 o 
 -16   8   8     1402.05     1123.69    240.68 o 
 -14   8   8      215.73      153.96    112.35 o 
 -12   8   8      320.13      145.60    143.28 o 
 -10   8   8      851.28      761.34    151.39 o 
  -8   8   8       12.05       10.63    107.55 o 
  -6   8   8       70.99       84.21    141.96 o 
  -4   8   8      291.95      306.83    183.52 o 
  -2   8   8     1058.92     1015.25    202.40 o 
   0   8   8     1483.96     1368.03    265.17 o 
   2   8   8     1801.93     1416.31    298.29 o 
   4   8   8      786.67     1032.86    372.16 o 
   6   8   8      116.66      308.30    407.71 o 
 -17   9   8     1175.28      949.79    444.00 o 
 -15   9   8      607.45      670.56    164.09 o 
 -13   9   8        0.32      -93.42    161.17 o 
 -11   9   8      183.72      305.47    171.45 o 
  -9   9   8      132.69      -90.74    173.69 o 
  -7   9   8      260.14      132.79    105.11 o 
  -5   9   8       19.10       75.64    189.40 o 
  -3   9   8     1892.42     1729.60    317.16 o 
  -1   9   8     3941.49     3417.21    331.74 o 
   1   9   8     5044.23     4790.80    426.76 o 
   3   9   8     2963.85     2432.73    392.51 o 
   5   9   8      705.60      487.31    455.45 o 
 -14  10   8       96.54       17.30    339.96 o 
 -12  10   8      328.89      254.51    246.32 o 
 -10  10   8     1098.00      835.26    216.73 o 
  -8  10   8      662.28      616.47    256.96 o 
  -6  10   8      145.36      163.10    212.64 o 
  -4  10   8      353.62      185.35    221.34 o 
  -2  10   8     2973.00     2940.84    312.20 o 
   0  10   8     4149.27     4746.96    827.80 o 
   2  10   8     3121.55     3832.01    572.79 o 
  -9  11   8        4.44       73.98    301.11 o 
  -7  11   8        6.32      272.83    258.39 o 
  -5  11   8       72.23       69.98    291.91 o 
  -3  11   8      183.23       59.21    390.09 o 
 -25   1   9      428.92      429.63    283.95 o 
 -23   1   9      372.23      509.45    186.55 o 
 -21   1   9        4.53       23.35    126.04 o 
 -19   1   9       63.80       52.63     68.08 o 
 -17   1   9     1125.97      915.63     85.08 o 
 -15   1   9     5677.02     5726.69    144.47 o 
 -13   1   9     1022.35     1097.43     98.74 o 
 -11   1   9      161.12      194.44     93.97 o 
  -9   1   9      162.31      132.80    106.89 o 
  -7   1   9      103.02      207.34    113.31 o 
  -5   1   9      254.21      245.34    108.20 o 
  -3   1   9       33.96      -69.62    110.71 o 
  -1   1   9      203.23      118.81    140.70 o 
   1   1   9      434.36      523.07    196.11 o 
   3   1   9      427.50      479.09    195.77 o 
   5   1   9      183.52      280.55    269.86 o 
   7   1   9      536.67      420.99    345.77 o 
   9   1   9      129.01      -30.31    339.56 o 
  11   1   9      120.62      -95.81    326.16 o 
 -24   2   9      712.51      999.78    237.79 o 
 -22   2   9        8.14      -54.86    163.55 o 
 -20   2   9      232.79      230.28    150.46 o 
 -18   2   9     1254.87     1591.58    170.53 o 
 -16   2   9    18007.63    18550.29    352.46 o 
 -14   2   9    12070.61    12589.86    251.48 o 
 -12   2   9     1049.77      957.47     96.55 o 
 -10   2   9     3857.16     3588.21    123.27 o 
  -8   2   9      930.71      982.72    103.20 o 
  -6   2   9     4846.57     5167.60    175.51 o 
  -4   2   9     1009.18     1064.90    130.43 o 
  -2   2   9     1048.80      790.24    102.31 o 
   0   2   9      401.60      619.54    163.06 o 
   2   2   9     2621.83     2238.85    223.84 o 
   4   2   9     2131.91     2349.54    270.46 o 
   6   2   9     2927.32     3130.36    332.79 o 
   8   2   9     2294.10     2821.92    454.75 o 
  10   2   9       29.32      -82.51    422.10 o 
 -23   3   9      415.97      174.47    275.99 o 
 -21   3   9      127.26       57.83    179.88 o 
 -19   3   9     1637.55     1786.03    170.56 o 
 -17   3   9    10717.67    11200.66    369.23 o 
 -15   3   9    17304.71    17962.96    378.24 o 
 -13   3   9     8192.15     8228.22    207.89 o 
 -11   3   9      928.05     1033.56    104.60 o 
  -9   3   9       12.93      -30.09    107.50 o 
  -7   3   9     2586.45     2533.92    138.70 o 
  -5   3   9     7513.55     7337.45    234.53 o 
  -3   3   9      919.33      934.76    155.56 o 
  -1   3   9      208.50      254.31    135.94 o 
   1   3   9     1639.93     1775.34    204.62 o 
   3   3   9     4388.39     4289.04    250.06 o 
   5   3   9     4810.05     5701.34    301.85 o 
   7   3   9     4105.91     4218.64    427.16 o 
   9   3   9     1031.58     1212.73    531.41 o 
 -22   4   9       70.95      318.38    280.93 o 
 -20   4   9      138.49       45.66    178.81 o 
 -18   4   9     2260.56     2116.91    218.08 o 
 -16   4   9     5012.40     4891.94    223.39 o 
 -14   4   9     2724.53     2687.18    124.20 o 
 -12   4   9      966.14     1063.06    106.59 o 
 -10   4   9      910.08      915.50    103.90 o 
  -8   4   9       81.20      205.10    118.21 o 
  -6   4   9      359.26      455.10    111.90 o 
  -4   4   9       38.31       59.51    110.33 o 
  -2   4   9      126.25      117.94    155.27 o 
   0   4   9     1497.33     1643.19    181.93 o 
   2   4   9     2048.31     1859.86    185.07 o 
   4   4   9     1843.81     2228.89    240.71 o 
   6   4   9     1790.55     1845.63    260.00 o 
   8   4   9     1296.34      991.49    435.66 o 
 -23   5   9      221.54      -46.60    289.59 o 
 -21   5   9       33.88      119.82    267.14 o 
 -19   5   9      947.58      823.19    264.89 o 
 -17   5   9      334.01      432.56    175.61 o 
 -15   5   9      104.89       95.96     60.93 o 
 -13   5   9      772.56      825.54    116.01 o 
 -11   5   9      303.28      302.70    111.47 o 
  -9   5   9      905.51      619.40    123.00 o 
  -7   5   9     4316.10     4121.72    162.99 o 
  -5   5   9     1347.99     1222.45    133.85 o 
  -3   5   9      890.68      663.87    136.23 o 
  -1   5   9     1371.36     1185.36    199.26 o 
   1   5   9      547.55      568.90    187.81 o 
   3   5   9       88.63       46.93    141.38 o 
   5   5   9      133.40      300.86    173.92 o 
   7   5   9       90.56       25.38    219.18 o 
   9   5   9      149.46      115.63    360.64 o 
 -22   6   9      332.69      524.72    293.91 o 
 -20   6   9      649.98      515.03    281.78 o 
 -18   6   9      811.05      775.73    200.85 o 
 -16   6   9       20.43       32.16    213.60 o 
 -14   6   9       16.77       64.26     99.01 o 
 -12   6   9      378.29      441.85    115.92 o 
 -10   6   9      220.60      230.94     92.38 o 
  -8   6   9     2729.32     2662.34    162.19 o 
  -6   6   9     6054.49     6156.76    246.46 o 
  -4   6   9     2236.90     2234.92    154.88 o 
  -2   6   9     1462.75     1413.38    133.77 o 
   0   6   9      872.52      769.77    144.65 o 
   2   6   9       12.11      110.62    146.38 o 
   4   6   9       88.92       45.94    318.07 o 
   6   6   9      110.97       66.51    404.87 o 
   8   6   9        3.93        2.59    613.49 o 
 -19   7   9      187.92      131.93    222.93 o 
 -17   7   9       36.73     -109.87    224.41 o 
 -15   7   9      223.81      218.12     84.15 o 
 -13   7   9       12.85      -41.41    131.25 o 
 -11   7   9      329.03      184.12    133.83 o 
  -9   7   9     1089.23      983.13    158.86 o 
  -7   7   9     4027.47     3771.22    220.98 o 
  -5   7   9     5657.92     5163.20    244.90 o 
  -3   7   9     2114.58     1708.02    172.98 o 
  -1   7   9      514.84      594.41    120.74 o 
   1   7   9       37.92      -47.67    177.80 o 
   3   7   9      231.26      366.00    366.77 o 
   5   7   9      353.16      410.57    450.08 o 
 -18   8   9      212.54      177.75    249.53 o 
 -16   8   9      707.47      693.69    224.93 o 
 -14   8   9      424.90      356.64    144.85 o 
 -12   8   9        9.65     -151.68    167.32 o 
 -10   8   9      457.54      433.68    167.79 o 
  -8   8   9     3249.62     3218.15    230.95 o 
  -6   8   9     5523.85     5273.77    265.52 o 
  -4   8   9     4908.30     4027.59    265.05 o 
  -2   8   9     2051.25     1909.59    291.16 o 
   0   8   9        7.60     -230.97    321.50 o 
   2   8   9      514.53      853.16    486.82 o 
   4   8   9      619.62      634.14    523.41 o 
 -15   9   9        9.15     -112.36    222.36 o 
 -13   9   9      222.92      163.68    205.98 o 
 -11   9   9       27.91      -89.49    206.98 o 
  -9   9   9      267.33      242.46    181.95 o 
  -7   9   9      390.65      455.76    262.60 o 
  -5   9   9     2826.28     2700.87    302.91 o 
  -3   9   9     2607.13     2268.17    315.25 o 
  -1   9   9      111.28       18.09    291.34 o 
   1   9   9      132.98      400.26    421.65 o 
 -12  10   9        1.55      121.75    246.13 o 
 -10  10   9       45.96      284.97    279.30 o 
  -8  10   9      155.03       -2.99    267.08 o 
  -6  10   9      249.83      279.37    274.78 o 
  -4  10   9        0.09      -99.00    447.08 o 
  -2  10   9       24.79       58.30    359.11 o 
 -24   0  10     2327.49     2619.74    607.99 o 
 -22   0  10     4411.04     4799.92    278.77 o 
 -20   0  10     2467.97     2288.17    246.21 o 
 -18   0  10      726.52      789.93    163.38 o 
 -16   0  10       49.22      110.51    141.14 o 
 -14   0  10      167.38      -48.02    128.18 o 
 -12   0  10      183.73      119.07    132.05 o 
 -10   0  10      696.67      651.93    155.55 o 
  -8   0  10      110.19       60.55    143.05 o 
  -6   0  10     4080.72     4169.82    274.35 o 
  -4   0  10     9868.83    10009.75    343.49 o 
  -2   0  10     2932.44     2968.19    251.57 o 
   0   0  10     1718.47     1629.52    313.67 o 
   2   0  10      512.42      500.43    290.89 o 
   4   0  10        2.54       64.15    481.74 o 
   6   0  10      983.08      898.23    733.61 o 
   8   0  10      708.61      223.02    677.49 o 
 -23   1  10     2562.35     2672.05    219.74 o 
 -21   1  10     3306.71     3353.72    219.63 o 
 -19   1  10     1411.56     1504.16    106.16 o 
 -17   1  10      758.55      816.70    101.82 o 
 -15   1  10       70.74       51.19    102.49 o 
 -13   1  10      311.77      200.22    103.98 o 
 -11   1  10      181.07      199.20    112.11 o 
  -9   1  10      210.65      193.15    125.65 o 
  -7   1  10     1333.11     1343.75    137.66 o 
  -5   1  10     2588.21     2639.00    162.39 o 
  -3   1  10     5406.69     5588.81    201.69 o 
  -1   1  10     4699.32     4556.39    233.00 o 
   1   1  10     2335.19     2618.69    238.73 o 
   3   1  10     1392.64     1606.67    290.20 o 
   5   1  10       14.45      -91.42    393.56 o 
   7   1  10      257.64      456.42    361.51 o 
   9   1  10      233.68     -392.51    490.62 o 
 -24   2  10      737.23      749.54    228.99 o 
 -22   2  10      877.96      810.38    273.40 o 
 -20   2  10      942.96      977.78    177.58 o 
 -18   2  10      228.57      188.22     78.67 o 
 -16   2  10       71.70      139.01    101.03 o 
 -14   2  10      109.99       67.87     96.39 o 
 -12   2  10       33.11      -54.13    120.74 o 
 -10   2  10      535.28      428.38    116.10 o 
  -8   2  10      297.19      270.23    122.77 o 
  -6   2  10      780.19      810.09    133.49 o 
  -4   2  10     2573.53     2445.36    159.52 o 
  -2   2  10     2132.19     2200.65    142.14 o 
   0   2  10     1841.34     2092.46    182.77 o 
   2   2  10     1774.98     1921.54    320.79 o 
   4   2  10     1199.42     1128.50    365.84 o 
   6   2  10      229.52      222.52    389.23 o 
   8   2  10        1.02     -374.80    374.80 o 
 -23   3  10       36.73       60.79    308.43 o 
 -21   3  10       89.96        0.76    200.91 o 
 -19   3  10       12.19      -11.30    182.44 o 
 -17   3  10       80.29       68.93     68.08 o 
 -15   3  10      348.86      226.36    105.28 o 
 -13   3  10      749.86      857.55    123.24 o 
 -11   3  10      718.43      795.73    118.54 o 
  -9   3  10     3941.90     3859.62    166.48 o 
  -7   3  10     1748.01     1771.38    142.42 o 
  -5   3  10       35.93      120.98    128.49 o 
  -3   3  10       54.39      127.27    188.67 o 
  -1   3  10      167.02       85.35    167.76 o 
   1   3  10       79.44       -7.12    109.93 o 
   3   3  10       28.02      -86.72    362.00 o 
   5   3  10      557.41      134.09    295.83 o 
   7   3  10      553.19      819.51    327.76 o 
 -22   4  10     1294.77     1433.41    348.43 o 
 -20   4  10      569.94      361.24    222.40 o 
 -18   4  10      227.74      181.22    206.65 o 
 -16   4  10      174.80      128.13     80.16 o 
 -14   4  10     3208.60     3237.86    142.17 o 
 -12   4  10     3391.93     3674.21    156.22 o 
 -10   4  10     3550.95     3516.77    151.49 o 
  -8   4  10     4216.67     3747.49    167.64 o 
  -6   4  10        0.14     -116.12    144.68 o 
  -4   4  10     2314.34     2403.86    177.66 o 
  -2   4  10     2383.75     2272.15    213.92 o 
   0   4  10     1478.69     1429.50    235.40 o 
   2   4  10      102.82      -56.64    219.69 o 
   4   4  10      230.64      251.08    191.48 o 
   6   4  10     1258.01     1075.90    444.26 o 
 -21   5  10     1018.14      980.76    323.40 o 
 -19   5  10      439.66      546.46    221.06 o 
 -17   5  10        0.18       79.36    187.45 o 
 -15   5  10     1308.66     1327.01    122.46 o 
 -13   5  10     1542.42     1506.95    130.85 o 
 -11   5  10     3100.78     3017.55    146.03 o 
  -9   5  10     3582.96     3428.99    171.45 o 
  -7   5  10      258.84      127.22    135.59 o 
  -5   5  10      297.97      383.12    134.10 o 
  -3   5  10     3132.50     3240.18    199.53 o 
  -1   5  10     2189.31     2121.86    212.72 o 
   1   5  10      263.91       97.73    201.21 o 
   3   5  10        3.80      201.84    180.26 o 
   5   5  10      404.42      713.97    415.80 o 
 -20   6  10      391.52       45.63    283.97 o 
 -18   6  10       21.26       43.46    235.11 o 
 -16   6  10       18.69       96.36    297.05 o 
 -14   6  10      132.18      123.79    137.68 o 
 -12   6  10      771.67      673.47    124.83 o 
 -10   6  10      254.40      253.29    166.10 o 
  -8   6  10      180.87      216.94    199.07 o 
  -6   6  10       95.99       93.62    141.79 o 
  -4   6  10     1728.04     1359.91    180.70 o 
  -2   6  10     1359.40     1019.14    163.18 o 
   0   6  10      739.89      766.55    173.31 o 
   2   6  10      449.94      -46.18    341.68 o 
   4   6  10       74.17      -76.18    556.51 o 
 -19   7  10      166.80      274.12    260.55 o 
 -17   7  10       54.11      224.40    218.49 o 
 -15   7  10        0.53      -56.49    145.83 o 
 -13   7  10       65.39       86.77    161.14 o 
 -11   7  10      153.08      202.90    181.87 o 
  -9   7  10       35.48      -15.97    153.09 o 
  -7   7  10      829.13      711.84    182.48 o 
  -5   7  10      604.99      634.09    190.04 o 
  -3   7  10      644.56      782.93    200.23 o 
  -1   7  10      303.98      146.03    177.79 o 
   1   7  10      122.94       50.92    440.44 o 
   3   7  10      210.56      -65.78    638.63 o 
 -16   8  10      178.56       86.09    163.00 o 
 -14   8  10      813.18     1163.64    227.80 o 
 -12   8  10      611.74      699.16    281.16 o 
 -10   8  10      640.79      792.27    216.69 o 
  -8   8  10      603.50      643.08    250.54 o 
  -6   8  10      180.80      181.51    259.74 o 
  -4   8  10        1.19      102.07    204.00 o 
  -2   8  10      224.07     -174.45    337.56 o 
   0   8  10      137.09      425.73    398.85 o 
   2   8  10       17.38     -374.09    374.09 o 
 -13   9  10     3025.23     3039.66    294.72 o 
 -11   9  10     3772.38     4060.77    331.35 o 
  -9   9  10     2806.02     2632.45    306.11 o 
  -7   9  10      944.17      544.20    318.63 o 
  -5   9  10        0.12     -103.33    361.41 o 
  -3   9  10      795.99      793.85    404.81 o 
 -23   1  11      132.67      182.88    256.30 o 
 -21   1  11        5.84       21.95    123.26 o 
 -19   1  11       21.69       16.30    111.98 o 
 -17   1  11      147.64      193.55    115.88 o 
 -15   1  11      870.78      736.64    123.63 o 
 -13   1  11      574.74      507.09    129.23 o 
 -11   1  11     1086.71     1049.46    148.97 o 
  -9   1  11     1271.04     1361.59    150.01 o 
  -7   1  11     4875.93     4987.01    199.30 o 
  -5   1  11      868.97      945.50    148.90 o 
  -3   1  11       20.45       54.72    150.87 o 
  -1   1  11        5.17       55.64    204.10 o 
   1   1  11      273.75      298.45    245.23 o 
   3   1  11      981.48      682.44    325.18 o 
   5   1  11      299.63      149.90    552.94 o 
 -22   2  11        0.80      119.30    267.35 o 
 -20   2  11      171.72      171.31    166.93 o 
 -18   2  11      281.78      306.39    109.22 o 
 -16   2  11     2074.61     2107.44    140.53 o 
 -14   2  11      239.39      227.72    124.40 o 
 -12   2  11      905.83      926.61    137.33 o 
 -10   2  11     2855.88     3056.21    182.27 o 
  -8   2  11     4377.08     4519.65    178.46 o 
  -6   2  11     3785.98     4064.24    191.61 o 
  -4   2  11      316.48      313.86    134.94 o 
  -2   2  11       12.46       52.46    178.94 o 
   0   2  11       17.88       -4.37    160.69 o 
   2   2  11     1719.84     1548.40    328.37 o 
   4   2  11     1761.48     1734.60    419.57 o 
   6   2  11      211.26       51.11    432.31 o 
 -21   3  11       17.50     -124.16    279.87 o 
 -19   3  11      122.73      183.43    191.31 o 
 -17   3  11      613.50      537.83    114.86 o 
 -15   3  11     1559.96     1508.67    151.13 o 
 -13   3  11      126.00      124.71    118.17 o 
 -11   3  11     1425.73     1444.24    152.39 o 
  -9   3  11     3750.22     3790.43    211.14 o 
  -7   3  11     8909.00     9287.76    278.41 o 
  -5   3  11     2029.18     2029.69    173.68 o 
  -3   3  11      488.23      637.19    187.39 o 
  -1   3  11      309.55      332.64    232.47 o 
   1   3  11      317.26      409.14    228.25 o 
   3   3  11     1888.40     1955.52    313.14 o 
   5   3  11      529.49      361.96    448.93 o 
 -20   4  11       18.61       -8.37    262.06 o 
 -18   4  11       10.83       59.26    195.69 o 
 -16   4  11      116.69      149.34    118.46 o 
 -14   4  11        6.94      -49.74    144.16 o 
 -12   4  11       57.06      152.58    146.17 o 
 -10   4  11     3340.27     3524.66    183.35 o 
  -8   4  11     4049.23     3890.37    192.58 o 
  -6   4  11     3302.00     3243.48    187.46 o 
  -4   4  11     3481.17     3708.99    243.40 o 
  -2   4  11     1562.55     1605.44    212.35 o 
   0   4  11      414.57      510.67    309.56 o 
   2   4  11       13.62       -4.44    265.45 o 
   4   4  11       95.10      234.21    456.24 o 
 -19   5  11      205.42      -65.12    229.07 o 
 -17   5  11      816.37      635.04    114.63 o 
 -15   5  11      936.79      783.85    151.67 o 
 -13   5  11       11.00      115.05    139.90 o 
 -11   5  11      123.03      114.35    162.95 o 
  -9   5  11      510.26      599.10    167.74 o 
  -7   5  11      257.69      338.50    161.88 o 
  -5   5  11     1001.06     1043.74    191.31 o 
  -3   5  11     1960.75     1984.99    213.29 o 
  -1   5  11     1199.10     1141.61    240.62 o 
   1   5  11      419.68      414.40    265.48 o 
   3   5  11      237.21       61.89    538.90 o 
 -18   6  11     1289.28     1127.47    299.11 o 
 -16   6  11     2396.18     2285.47    175.65 o 
 -14   6  11      448.94      481.99    166.95 o 
 -12   6  11      117.69       32.12    186.80 o 
 -10   6  11      123.71       76.07    187.66 o 
  -8   6  11      279.52      236.07    198.66 o 
  -6   6  11       72.11      183.27    174.29 o 
  -4   6  11      826.89      814.04    208.19 o 
  -2   6  11     1024.76      880.10    222.81 o 
   0   6  11      445.82      158.43    214.46 o 
   2   6  11     1082.92     1067.32    423.06 o 
 -17   7  11     3402.66     3255.97    356.30 o 
 -15   7  11     2890.75     2833.79    255.40 o 
 -13   7  11      283.76      437.93    224.28 o 
 -11   7  11      113.17     -164.32    257.79 o 
  -9   7  11      939.44      989.63    244.45 o 
  -7   7  11     1096.51     1100.86    236.79 o 
  -5   7  11        4.74       16.11    233.36 o 
  -3   7  11      535.37      484.03    286.90 o 
  -1   7  11      803.20      495.79    310.69 o 
 -14   8  11     1466.19     1363.62    279.53 o 
 -12   8  11      202.85      144.95    238.30 o 
 -10   8  11      637.13      509.83    367.60 o 
  -8   8  11      669.85      648.57    235.93 o 
  -6   8  11      301.09      110.70    362.54 o 
  -4   8  11       33.72     -176.28    326.59 o 
 -22   0  12       22.73      376.37    469.49 o 
 -20   0  12       46.91       20.92    257.30 o 
 -18   0  12      439.90      253.89    206.81 o 
 -16   0  12     3175.10     3694.72    245.87 o 
 -14   0  12     7076.71     7647.40    338.20 o 
 -12   0  12     2625.23     2935.08    247.60 o 
 -10   0  12     3533.32     3630.90    278.59 o 
  -8   0  12      393.20      267.37    218.92 o 
  -6   0  12     2007.83     2066.27    319.25 o 
  -4   0  12     1752.29     1386.93    341.06 o 
  -2   0  12     2258.27     2051.81    329.47 o 
   0   0  12      906.79      519.00    295.76 o 
   2   0  12     1071.77      389.34    527.93 o 
 -21   1  12      208.41      178.34    204.70 o 
 -19   1  12      544.75      726.41    186.99 o 
 -17   1  12     1359.83     1567.61    158.93 o 
 -15   1  12     4169.70     4270.51    200.36 o 
 -13   1  12     3823.65     4363.39    217.04 o 
 -11   1  12     1500.60     1749.86    172.67 o 
  -9   1  12      787.11      591.47    172.75 o 
  -7   1  12        1.25      -37.63    143.74 o 
  -5   1  12      719.57      709.46    177.61 o 
  -3   1  12      444.34      287.09    178.98 o 
  -1   1  12      235.37      227.86    209.07 o 
   1   1  12      252.60      320.62    303.67 o 
   3   1  12     2110.50     2444.45    467.68 o 
 -20   2  12      374.49      217.34    205.96 o 
 -18   2  12      508.33      535.60    160.57 o 
 -16   2  12      982.63      976.58    141.63 o 
 -14   2  12     1316.41     1337.76    171.23 o 
 -12   2  12      911.23     1102.74    175.13 o 
 -10   2  12      589.89      481.66    181.62 o 
  -8   2  12      262.02      327.64    167.59 o 
  -6   2  12      150.39       39.70    163.99 o 
  -4   2  12      139.42       97.94    185.63 o 
  -2   2  12       81.69      113.92    250.57 o 
   0   2  12      341.49       14.97    352.59 o 
   2   2  12      793.29      551.11    382.91 o 
 -21   3  12      156.49      198.27    322.31 o 
 -19   3  12        3.50       62.91    207.87 o 
 -17   3  12        2.57     -143.02    143.02 o 
 -15   3  12       65.66       33.76    145.43 o 
 -13   3  12       34.59       31.37    146.95 o 
 -11   3  12      448.52      374.37    198.76 o 
  -9   3  12      109.67       59.87    159.96 o 
  -7   3  12     1095.02     1196.73    171.10 o 
  -5   3  12     1537.24     1353.38    210.37 o 
  -3   3  12      198.62      393.86    192.27 o 
  -1   3  12      448.53      392.53    237.82 o 
   1   3  12      172.76       97.61    414.33 o 
 -20   4  12       64.57     -188.34    298.30 o 
 -18   4  12        7.28     -142.09    196.24 o 
 -16   4  12      906.21      989.29    189.89 o 
 -14   4  12     1193.18     1204.22    190.74 o 
 -12   4  12        4.18      -15.27    169.93 o 
 -10   4  12       30.35      174.20    179.78 o 
  -8   4  12      256.39      349.65    197.52 o 
  -6   4  12     2615.82     2433.32    212.99 o 
  -4   4  12     1792.03     1738.77    254.06 o 
  -2   4  12     1191.72     1155.00    235.38 o 
   0   4  12      481.37      421.89    370.15 o 
 -19   5  12       59.10      122.47    275.59 o 
 -17   5  12      197.83      278.19    197.21 o 
 -15   5  12     1721.50     1481.68    179.28 o 
 -13   5  12     1493.66     1470.18    279.96 o 
 -11   5  12      230.45      186.15    207.83 o 
  -9   5  12        5.79      -34.20    179.60 o 
  -7   5  12      384.60      307.28    203.90 o 
  -5   5  12     1909.95     1976.98    226.00 o 
  -3   5  12     1631.28     1448.80    241.75 o 
  -1   5  12      958.27      797.58    223.77 o 
 -16   6  12     1044.19      991.60    254.73 o 
 -14   6  12     1881.10     1682.16    297.30 o 
 -12   6  12     1252.08      907.97    260.77 o 
 -10   6  12      416.68      244.22    266.70 o 
  -8   6  12        3.35     -153.45    239.29 o 
  -6   6  12      101.24       38.58    205.17 o 
  -4   6  12      254.84      307.56    335.27 o 
  -2   6  12      521.17      260.44    360.58 o 
 -13   7  12      863.05      558.50    319.93 o 
 -11   7  12      463.53      614.76    291.63 o 
  -9   7  12       10.32        4.76    387.45 o 
  -7   7  12       98.72      -35.28    296.85 o 
  -5   7  12      178.44       60.31    397.65 o 
 -19   1  13     1400.59     1273.91    206.60 o 
 -17   1  13      982.92      756.78    270.70 o 
 -15   1  13      123.82      263.47    195.96 o 
 -13   1  13      140.42       16.36    195.68 o 
 -11   1  13      365.55      220.58    201.96 o 
  -9   1  13      911.32      877.33    201.46 o 
  -7   1  13      864.30      727.07    198.02 o 
  -5   1  13       53.45      115.43    207.90 o 
  -3   1  13       70.86      267.19    255.44 o 
  -1   1  13      303.85      598.24    486.44 o 
 -18   2  13     2369.86     1997.56    294.69 o 
 -16   2  13      858.00      813.67    283.99 o 
 -14   2  13      132.64       67.17    205.50 o 
 -12   2  13     1129.13      911.82    201.63 o 
 -10   2  13      969.24      960.31    198.84 o 
  -8   2  13     1283.84      985.65    209.35 o 
  -6   2  13       99.43      -34.00    208.98 o 
  -4   2  13      842.36      982.24    275.28 o 
  -2   2  13     1708.07     1739.04    367.73 o 
 -17   3  13     1367.44     1063.11    195.50 o 
 -15   3  13       92.94       33.49    228.76 o 
 -13   3  13      147.94      127.62    212.60 o 
 -11   3  13      306.55      603.79    218.97 o 
  -9   3  13      539.57      587.15    191.49 o 
  -7   3  13       46.71       -6.70    199.23 o 
  -5   3  13      397.49      501.36    219.00 o 
  -3   3  13     1334.18      896.48    279.44 o 
 -16   4  13     1336.97     1638.87    276.56 o 
 -14   4  13      476.30      394.36    240.54 o 
 -12   4  13      114.63      117.38    235.93 o 
 -10   4  13        2.32      -61.76    201.66 o 
  -8   4  13        0.10      125.32    204.63 o 
  -6   4  13        3.60        3.49    215.25 o 
  -4   4  13      180.06       36.79    241.80 o 
 -15   5  13     1325.75     1308.38    310.43 o 
 -13   5  13     1449.60     1165.04    330.66 o 
 -11   5  13      815.51      707.03    295.06 o 
  -9   5  13      272.85       50.24    214.44 o 
  -7   5  13      101.59      -96.61    246.67 o 
  -5   5  13        3.87     -190.81    267.88 o 
 -16   0  14      461.05      522.51    337.24 o 
 -14   0  14      354.37      419.50    367.05 o 
 -12   0  14        6.46      -52.72    389.81 o 
 -10   0  14      426.78      526.23    340.90 o 
  -8   0  14     2637.10     2966.26    338.30 o 
  -6   0  14     4808.27     4685.81    461.58 o 
 -15   1  14      282.96      275.36    304.01 o 
 -13   1  14        5.08        0.03    242.11 o 
 -11   1  14      306.97      428.03    241.84 o 
  -9   1  14     1187.96     1300.03    238.71 o 
  -7   1  14     3561.49     4164.21    301.49 o 
 -14   2  14       57.28     -208.86    277.27 o 
 -12   2  14      313.24      211.05    249.53 o 
 -10   2  14      694.49      504.78    253.28 o 
  -8   2  14     1289.67     1466.86    272.66 o 
  -6   2  14      802.07      915.26    273.91 o 
 -13   3  14      434.17      454.85    363.62 o 
 -11   3  14      256.27      157.21    272.59 o 
  -9   3  14      186.90       30.89    249.54 o 
                                                 
